# Supplementary material for: Cross-species single-cell transcriptomic analysis of animal gastric antrum reveals intense porcine mucosal immunity
Source: Cell Regen. 2023 Aug 1;12:27. doi: 10.1186/s13619-023-00171-w (PMC10390400; doi:10.1186/s13619-023-00171-w)
Supplement: Supplementary file 2 — Additional file 2: Supplemental Table S1. Cell number and gene counts of four species scRNA-seq libraries in Fig. S3A and B. [file 13619_2023_171_MOESM2_ESM.xlsx]

## Sheet: Extended Data Fig. 3a-b
Cell number and gene counts of four species scRNA-seq libraries.
Species	Human	Pig	Rat	Mouse
Cell number	2023	3975	3637	3881
Ave(genes)	2823	2524	2777	3400
