# Supplementary material for: Cross-species single-cell transcriptomic analysis of animal gastric antrum reveals intense porcine mucosal immunity
Source: Cell Regen. 2023 Aug 1;12:27. doi: 10.1186/s13619-023-00171-w (PMC10390400; doi:10.1186/s13619-023-00171-w)
Supplement: Supplementary file 3 — Additional file 3: Supplemental Table S2. The cell ratio of each cell type in the gastric antral epithelium of the four species in Fig. 1C. [file 13619_2023_171_MOESM3_ESM.xlsx]

## Sheet: Fig.1c
The cell ratio of each cell type in the gastric antral epithelium of the four species.
cell type	Human	Pig	Rat	Mouse
Pit mucous cell	36.7771	16.1006	52.9282	48.6473
Pit progenitor	9.29313	3.89937	4.75667	4.14842
Progenitor cell	5.04202	21.7358	0.274952	0.309199
BGMC	30.9441	31.7233	17.267	15.6918
F3+ cell	0	14.7421	0.0824856	0.128833
TA 1	6.4261	5.38365	11.7679	19.6083
TA 2	3.65793	1.68553	5.1691	4.40608
Chief cell	4.10282	2.03774	3.73935	4.43185
Tuft cell	0.296589	0.150943	1.7047	1.10796
EEC 1	1.33465	0.27673	0.769865	1.10796
EEC 2	1.58181	0.603774	1.07231	0.206132
Parietal cell	0.543747	1.66038	0.467418	0.206132
