# Supplementary material for: Cross-species single-cell transcriptomic analysis of animal gastric antrum reveals intense porcine mucosal immunity
Source: Cell Regen. 2023 Aug 1;12:27. doi: 10.1186/s13619-023-00171-w (PMC10390400; doi:10.1186/s13619-023-00171-w)
Supplement: Supplementary file 4 — Additional file 4: Supplemental Table S3. Bulk RNA-seq shows the FPKM of genes that have higher expression in pig gastric antrum in Fig. 3B. [file 13619_2023_171_MOESM4_ESM.xlsx]

## Sheet: Fig.3b
bulk RNA-seq shows the FPKM of genes that have higher expression in pig gastric antrum
Gene	Human	Pig	Rat	Mouse	cluster
RPL23	127.27	911.642	916.133	275.798	5
WFDC2	72.9765	469.474	270.805	195.743	5
HNRNPA1	173.369	270.226	258.538	141.83	5
APLP2	58.071	251.591	215.82	144.536	5
EIF3G	61.8699	244.939	164.016	41.1213	5
FXYD3	120.917	238.117	250.8	32.0848	5
BNIP3	10.3729	228.986	101.414	104.889	5
EIF4A2	34.317	216.385	116.399	60.8671	5
DDIT4	37.126	211.161	156.481	87.8242	5
EIF4B	59.3569	205.761	159.479	140.346	5
QSOX1	138.383	170.844	143.289	69.1882	5
ARPC3	71.2197	163.302	111.09	35.8066	5
PRDX3	54.3902	154.924	88.3175	47.3915	5
TACSTD2	90.8059	152.916	115.324	28.7215	5
NDRG1	15.0877	151.969	141.766	24.5035	5
EIF4G2	43.7957	148.948	118.521	54.8623	5
GDI2	49.9947	145.326	127.889	34.1197	5
NOP53	72.9158	145.245	110.629	37.477	5
EIF3D	69.1811	130.965	140.374	38.9618	5
CAP1	15.3895	122.834	74.7176	38.5778	5
SDF4	69.587	118.325	83.312	26.394	5
PERP	19.8404	116.857	96.851	66.245	5
ST13	52.3913	100.328	98.0398	15.3448	5
PFKP	32.192	96.2847	103.494	27.0341	5
SF3B1	14.866	95.2361	85.7063	27.6254	5
ITGB4	46.0043	95.1173	59.4443	25.4787	5
SLC44A4	6.85892	94.2999	46.5442	38.7293	5
KLF5	20.0472	92.5936	64.1589	29.8042	5
NET1	12.2734	89.7109	38.7226	28.5305	5
ABCC5	3.11663	87.7784	65.2248	5.16841	5
LTA4H	17.3832	87.7049	44.7943	14.9391	5
FHL2	39.1509	87.5461	60.965	16.4805	5
UBL5	37.4085	87.4313	85.6139	0	5
EPN1	10.1854	87.0803	54.3889	61.4661	5
HNRNPD	37.559	86.6992	68.7911	18.6393	5
PPA1	28.7427	86.0256	47.0101	30.0013	5
DCTN2	24.3974	85.6315	68.3269	19.4986	5
MLF2	47.7911	82.1125	81.0199	33.5928	5
STMN1	24.0736	81.0844	52.9378	36.7716	5
EEF1D	45.671	80.4341	69.8902	23.3827	5
APH1A	38.2914	80.1002	81.2991	33.8352	5
CLINT1	12.051	77.8074	39.3714	34.1204	5
IRF2BP2	48.0171	76.9901	58.2127	36.167	5
SQSTM1	51.3667	76.7242	78.3872	55.9477	5
LAMB3	13.3211	74.6604	38.155	28.893	5
CSDE1	42.9129	74.2902	72.5786	26.9663	5
WSB1	6.70855	74.1944	55.1925	10.0063	5
WDR1	38.9138	73.9615	73.6979	17.5284	5
IDI1	26.3567	73.7632	63.7072	53.5937	5
PSMB7	64.787	73.6797	73.3053	29.1649	5
ANXA11	44.4391	73.3784	56.1774	26.5921	5
PDCD6	8.48397	72.1368	41.8228	27.0286	5
OSTC	57.8102	71.7199	69.7257	64.4085	5
SLC20A1	8.7798	70.3397	35.6046	6.60917	5
PLK2	26.1785	70.3228	58.2045	26.2134	5
SRSF11	13.7488	68.7015	55.7929	19.088	5
TSPAN15	36.7826	67.9126	45.1421	8.55389	5
BOLA2B	17.4471	66.2811	50.2136	6.65242	5
BOLA2	10.7761	66.2811	50.2136	6.65242	5
HM13	29.4026	65.9791	59.3699	36.8263	5
FLNB	7.52062	65.6586	31.0263	27.984	5
CNPY2	39.2627	64.4324	51.441	54.8888	5
DBNL	8.31029	63.8696	31.1424	32.8327	5
KIF1C	23.2692	63.0987	49.8402	23.8614	5
TXNDC17	11.2568	62.7551	33.9294	36.0061	5
LENG8	7.46779	62.4588	53.8163	38.2303	5
SREBF2	29.6892	62.1219	61.5634	43.6528	5
CPD	13.5664	61.7585	41.9339	46.5442	5
SPCS1	17.7034	61.5622	49.5531	49.2117	5
DHRS1	4.80103	60.9399	42.87	29.2992	5
ATP2A2	8.10021	60.7806	54.3081	58.1338	5
ITM2C	32.0019	59.3756	52.8629	55.2854	5
ABHD17A	19.5343	58.5001	44.0133	35.2586	5
HK1	13.2037	58.2414	31.7354	18.385	5
CHMP3	12.4923	57.9621	54.3286	24.2712	5
RNF103-CHMP3	0.099069	57.9621	54.3286	24.2712	5
HNRNPUL1	19.2544	56.1338	60.2835	21.4722	5
ACTN1	12.9423	54.6539	39.1154	27.4494	5
ACAT1	11.96	54.562	46.1362	24.1932	5
MRPL20	35.028	53.9832	42.3799	15.6451	5
ACO1	7.94739	53.7643	34.5947	30.4979	5
LSS	17.245	53.3403	36.0686	14.8861	5
CPSF1	10.3213	53.327	26.13	21.9358	5
ILK	17.8961	52.9818	36.1391	5.57099	5
PACSIN2	27.7377	52.8198	36.2586	26.4907	5
OTUB1	25.8475	51.7269	40.1641	25.1231	5
ABRACL	31.8298	51.1963	42.0544	37.9123	5
MCU	13.1537	50.9857	42.7022	13.3882	5
COPS9	16.3571	50.1	38.8421	14.6358	5
HPCAL1	4.42106	49.7461	40.793	39.3398	5
NUDT14	22.4424	49.7378	38.7466	7.93974	5
MTA2	24.569	49.4918	47.2955	28.6892	5
RRAS	19.7207	49.0997	34.0021	33.4591	5
DVL1	21.4325	48.644	35.3551	18.1481	5
SPTAN1	20.2117	47.6113	47.3244	22.3506	5
POLR2E	43.686	47.5577	44.8199	22.7746	5
MYRF	10.3376	47.4352	48.8163	28.8499	5
PSMD4	43.5148	47.3146	46.8975	34.5823	5
MGST3	9.77265	47.0861	42.1244	44.3133	5
UBE2D2	20.9307	46.7466	44.1484	32.0047	5
SEPTIN9	26.5941	46.563	34.2885	10.8722	5
NIFK	15.3147	46.3354	31.3867	18.2313	5
POLR2F	4.7229	46.1611	26.2418	18.4791	5
SPTLC1	8.48348	45.9043	23.3433	16.2392	5
SRRT	36.3773	45.6936	39.2323	23.8526	5
MAGT1	13.8531	44.5046	32.0087	41.8924	5
RAB14	18.6649	44.2872	44.1544	11.2567	5
MAP4K4	6.43327	43.8547	30.6703	10.8205	5
DDR1	3.11856	43.4667	42.4927	21.6239	5
AP2A1	9.55538	43.2835	23.3776	15.115	5
CAPN5	18.246	42.9164	33.7966	27.0595	5
ZNF503	18.952	42.8501	32.3811	26.3628	5
PNN	22.7925	41.8459	37.3068	18.6453	5
CFAP298-TCP10L	0	41.6286	40.0544	15.9235	5
CDK9	12.934	41.1497	43.5518	13.956	5
ACTR1A	22.395	40.6963	37.5891	31.3685	5
INPPL1	14.262	40.0853	30.2871	14.9429	5
SLC4A2	23.3777	39.8675	37.1213	15.0614	5
ETV4	8.74701	39.4509	28.9462	15.3331	5
JUNB	15.3376	38.7569	33.2078	38.8221	5
TRPC4AP	32.3798	38.6252	42.9581	15.1132	5
CCNL1	8.20943	38.6037	23.4029	12.3412	5
ACIN1	19.8385	38.4358	38.8621	17.4436	5
STK24	8.1495	38.0703	30.6625	14.7715	5
POMGNT1	9.48127	37.7389	24.3844	7.32261	5
MRPL45	10.6666	37.7355	32.1386	25.3345	5
SNRNP200	12.6079	37.6154	31.2873	16.71	5
SMC3	7.61279	37.5865	22.201	16.1632	5
RIOK3	10.0456	37.4601	30.1497	8.2033	5
RNF5	4.01894	37.1729	27.6724	35.1684	5
RAB11FIP1	10.645	37.1411	30.0466	8.00915	5
PITPNB	12.6641	36.8969	36.6339	25.7199	5
CINP	8.85151	36.7658	17.8429	7.96169	5
ANAPC13	19.0223	36.1172	32.1316	8.2788	5
RABL6	27.7854	36.1002	32.2913	15.5665	5
PRPSAP1	4.74791	35.793	31.7905	17.5326	5
MRPS18B	3.53982	35.6149	28.1989	18.631	5
LIMK2	13.9832	35.5837	23.35	20.8088	5
TPCN1	6.44484	35.5173	21.7312	1.5639	5
USP7	10.1796	35.4148	37.3016	14.5813	5
VPS72	8.77533	35.052	20.9614	8.6931	5
UBE2J2	14.8362	35.0292	30.8254	12.975	5
ZRANB2	14.0012	34.9812	32.3986	9.7893	5
FNBP4	4.46367	34.7619	26.817	10.3633	5
NCOA4	27.1107	34.4824	37.4878	9.90767	5
MYH14	20.1709	34.3433	32.5596	17.3497	5
IER5	6.7665	33.95	30.3259	10.3574	5
DYNC1H1	6.97001	33.8933	25.3109	21.6229	5
USP22	25.6496	33.7085	28.3677	22.6228	5
CERS2	22.6332	33.376	31.3197	31.0077	5
XPO5	4.95219	33.2911	14.512	7.50244	5
G6PC3	12.594	32.9616	24.6286	17.4893	5
MYO6	7.10375	32.9247	21.0333	18.9596	5
MESD	10.2902	32.5914	26.491	8.70712	5
DCPS	4.59234	32.5709	31.583	20.3255	5
DEAF1	6.96168	32.3364	16.3025	7.54405	5
LAMC2	10.5431	32.2619	34.6765	5.9095	5
MGAT4B	25.0773	32.1992	29.846	31.6813	5
PUS1	8.1383	32.0955	23.6386	18.3854	5
CYTH2	8.39936	31.9104	22.0738	14.0713	5
QRICH1	9.05101	31.6902	18.1343	7.92378	5
PTPN11	8.3785	31.6084	20.9454	12.0516	5
MPZL2	8.71071	31.571	20.1011	13.5173	5
MICU1	14.0482	31.4348	31.9416	6.84734	5
LETM1	8.48967	30.4582	27.3608	4.50012	5
POLR2C	10.1496	30.4411	26.3841	6.64415	5
SLC35A2	8.79495	30.1319	22.9658	11.9339	5
TOP1	11.966	30.0354	33.2088	9.43049	5
PKP2	4.1308	29.8506	15.9913	9.97604	5
STAT3	8.86907	29.7191	23.0791	11.4781	5
SF3B3	10.3576	29.7101	31.7719	12.2532	5
MYO10	6.61249	29.5512	20.2467	8.74147	5
ABHD17C	25.346	29.5476	29.7814	22.5987	5
COX20	7.53877	29.4815	20.5161	6.42	5
SNW1	17.6312	29.4685	25.4759	11.0816	5
USP5	24.2782	29.4391	25.554	16.6283	5
GET4	19.6256	29.3112	27.6518	22.927	5
NBR1	4.00098	29.2593	23.0484	18.1032	5
AHR	4.30193	29.1385	13.7335	3.68575	5
UBXN4	14.1946	29.1136	27.6645	18.2564	5
SUN1	5.88298	29.0206	25.8969	7.96047	5
NR2F2	3.40455	28.8134	12.0582	3.26778	5
RNFT1	3.09766	28.6276	14.8332	8.04606	5
ZDHHC6	12.1066	28.5963	22.3845	8.65785	5
ZFAND5	13.4986	28.5854	27.6513	15.6559	5
TBCD	8.41701	28.2615	21.0595	6.04285	5
DRG2	5.96162	28.1801	20.3738	15.2425	5
PPP6R1	15.5554	28.1731	22.5246	19.1558	5
USP10	8.00639	28.1187	26.76	9.59424	5
SF3A1	11.1033	28.1187	19.3122	10.5385	5
GJB3	1.9406	27.7717	17.448	2.71928	5
YES1	9.63686	27.6909	18.1543	6.39987	5
GRB2	22.2717	27.4973	25.6645	16.9892	5
MCM4	12.9294	27.4793	21.4605	18.0645	5
SART1	16.7495	27.3193	23.0387	12.3909	5
FAM83H	9.64263	27.3145	19.3756	9.06072	5
SMARCC1	9.0492	27.25	28.321	10.4596	5
LDB1	8.6853	27.2187	18.1154	19.6284	5
GNL3L	2.9644	27.0719	22.644	6.84415	5
ELAVL1	13.164	26.9827	24.536	5.92803	5
HIF1A	18.6855	26.8035	27.6964	10.0334	5
ABI1	7.75817	26.7831	23.1114	21.6934	5
SHROOM3	5.91356	26.6402	17.2002	5.88333	5
UPF1	10.282	26.5945	22.0397	17.6831	5
PLEKHG3	3.22483	26.5623	13.6428	4.91841	5
BRD2	2.16296	26.4631	22.2736	24.2157	5
YTHDC1	3.97722	26.4259	21.4468	4.93533	5
DPF2	3.87198	26.3955	28.64	8.57883	5
SMAD3	3.90992	26.39	14.4515	7.81475	5
PCYOX1L	1.55191	26.1766	13.8321	16.1732	5
LAMB2	22.1911	26.1282	24.7412	10.7101	5
MTUS1	2.82628	25.9433	17.4815	11.1171	5
GTPBP4	8.16461	25.8675	15.4796	6.87785	5
PRPF39	7.0983	25.8237	22.3112	5.31383	5
PPP1R11	1.96236	25.798	13.277	14.7738	5
EDEM1	5.97151	25.7694	15.2773	21.011	5
WSB2	13.6131	25.6865	27.7018	8.99252	5
MCMBP	6.31664	25.6127	19.6861	11.9396	5
CLN6	10.5048	25.5637	20.762	21.7022	5
TRIP12	6.89775	25.5529	22.9181	9.42986	5
CEP170B	17.7235	25.5041	25.4133	16.8848	5
TMEM128	6.69996	25.4589	22.9717	7.84702	5
BSCL2	23.0056	25.3504	22.0285	7.89721	5
ARFRP1	6.1344	25.2279	24.8404	6.57789	5
RELA	11.1139	25.1775	20.6784	25.1237	5
KDM5C	6.76861	25.1557	21.9381	14.9703	5
PPP2R5A	12.1829	24.9308	19.9659	6.4272	5
ZNF330	10.5843	24.8837	16.823	9.23837	5
GCN1	16.0989	24.7901	27.0626	5.87254	5
DCAF12	9.00979	24.7381	20.5605	18.6491	5
ALDH3A2	6.30496	24.6823	14.8565	21.768	5
MAOA	2.70388	24.5511	26.0126	2.08651	5
PSMD9	7.9365	24.2264	18.025	2.94686	5
ATP11A	3.24497	24.1952	17.3429	2.54045	5
DSG2	10.791	24.139	22.6483	20.14	5
YIPF1	16.1876	24.1239	20.7059	5.94621	5
ITPRID2	7.47157	24.0068	18.4525	13.8083	5
AFDN	3.42784	23.9848	23.7706	13.4823	5
CREBZF	8.47284	23.8834	23.8297	13.4216	5
PPP1R37	10.5873	23.7919	17.3238	17.4489	5
CRYL1	7.50934	23.7733	14.5529	9.12257	5
CTBP2	8.336	23.7462	18.1589	9.19407	5
RNF114	11.2307	23.6413	22.6472	18.3295	5
NFIL3	8.12547	23.5347	15.5252	9.6102	5
HSCB	9.15933	23.5242	15.6649	9.43297	5
ZBTB7B	8.63178	23.3729	22.5747	13.1743	5
MROH1	10.4221	23.299	20.37	5.52062	5
SFTA2	0.141743	23.2863	13.8696	0.410718	5
USF2	13.1872	23.2582	22.8219	15.3267	5
STRN4	11.4214	23.2095	18.9989	8.29182	5
SNRNP40	11.379	23.17	24.7709	10.5346	5
UBP1	5.90942	23.0559	16.5246	15.1873	5
PHRF1	4.48592	22.9051	13.8108	5.79916	5
ZNF219	5.7673	22.7987	18.9112	7.9658	5
PNKP	19.5268	22.7953	21.3739	8.60154	5
DPAGT1	12.3394	22.7572	20.0575	19.1692	5
NARF	10.134	22.691	15.2878	7.35219	5
NUMA1	10.1133	22.6022	19.0147	19.0792	5
FARP1	3.37805	22.598	12.9861	4.59939	5
CDC42BPB	8.27731	22.5368	18.0766	12.7437	5
MYO1E	1.96119	22.4318	11.7909	9.58241	5
ZNF24	4.79308	22.2859	10.8697	5.4966	5
WDR82	9.59132	22.2346	23.6923	10.9068	5
PAIP1	13.1002	22.1936	19.1616	18.1645	5
ITGAV	4.86477	22.1827	17.3571	4.70298	5
RNF220	4.94259	22.1802	22.8511	5.67461	5
SBF1	11.053	22.145	21.3439	11.4326	5
TAF1D	11.645	22.0867	18.1373	8.24314	5
IDUA	15.2472	22.076	18.2925	1.98149	5
PTTG2	0.037281	22.0297	24.4288	3.76653	5
ANKRD11	3.96694	21.816	19.2526	7.68746	5
NAA20	12.8873	21.8075	22.4891	12.3488	5
SURF1	3.7842	21.7286	11.2055	20.3519	5
RBM14	12.559	21.6207	17.0697	15.523	5
MAN2C1	11.8063	21.5696	20.7946	8.10556	5
SEC23IP	4.49131	21.5581	14.472	7.66329	5
TKFC	7.94583	21.5333	16.0067	7.25113	5
COG1	4.84419	21.4293	11.9631	8.22919	5
MAST2	6.88223	21.4163	16.6703	9.33387	5
NRBP1	13.4365	21.4162	18.7197	13.1078	5
UFD1	7.84011	21.3284	15.1458	8.92699	5
PALLD	3.23833	21.2918	14.545	1.50777	5
DNMT1	9.42007	21.2453	21.2098	15.5663	5
MRPS6	7.6423	21.1137	19.81	10.9504	5
AHCYL2	2.24699	21.0847	8.96607	8.34127	5
SHB	16.7701	20.9192	20.1611	17.2179	5
CBX4	5.42704	20.9043	12.5669	5.23546	5
HBEGF	4.83905	20.8738	17.4624	21.1118	5
IL6ST	3.17372	20.7928	13.233	8.14571	5
ANKLE2	4.47551	20.7854	9.98865	6.74543	5
CSTF3	7.19322	20.6522	12.6796	7.01529	5
ZMYM2	3.25135	20.5991	14.9759	6.10348	5
ELAC2	12.6432	20.5814	19.5104	9.28619	5
SIRT5	1.91938	20.5684	21.4671	1.60796	5
PUM1	9.85301	20.5683	20.6495	14.7632	5
PBXIP1	13.1498	20.5371	17.7586	14.2665	5
ORAI1	9.0099	20.4495	13.6902	6.25188	5
RAB11FIP3	2.98017	20.4356	8.82571	3.10196	5
SENP6	3.2944	20.4293	20.3876	14.8103	5
NCDN	5.22216	20.2795	17.539	14.8433	5
HYAL2	9.52131	20.1687	13.4792	10.0911	5
EIF2AK4	3.68869	20.0775	11.3309	3.93066	5
INPP5F	1.53756	20.0118	13.0154	3.96285	5
YPEL3	6.94425	19.9729	15.5352	12.428	5
TOB2	9.5465	19.9721	17.3385	6.23443	5
EXOC3	10.1602	19.9662	14.9087	6.31605	5
TRMT2A	14.5551	19.9583	18.2206	9.97227	5
NUMB	3.62075	19.8793	10.9196	5.86953	5
BAP1	15.3046	19.8535	16.0984	8.49017	5
EXOC1	3.05033	19.7713	12.4073	2.84278	5
KAT8	4.49685	19.7583	12.8988	3.9381	5
SAP30L	2.48962	19.7576	13.128	10.6511	5
RNF19A	3.89473	19.7489	12.8067	9.38362	5
EXOSC6	6.96894	19.6876	13.2882	0.015785	5
JAG2	1.55542	19.6657	17.0144	1.13858	5
PCNX3	10.9402	19.6637	19.0868	7.63839	5
KLC2	8.98103	19.5886	18.3065	5.55709	5
TMEM41B	9.94377	19.493	15.7852	13.2057	5
CARD19	10.4317	19.4742	17.8084	15.8213	5
LLGL1	2.03552	19.4663	16.1922	11.5025	5
NR1H2	9.95862	19.3689	18.9425	15.6369	5
SECISBP2	3.57457	19.2872	9.99914	3.57075	5
MTMR6	3.07388	19.2864	14.5323	12.2103	5
CIAO3	7.19096	19.2608	11.3113	7.20249	5
RERE	4.90216	19.2219	15.5903	15.0815	5
NELFA	7.33993	19.2141	17.7661	8.57557	5
EPHB2	2.65933	19.1795	12.5501	11.2075	5
TP53BP2	4.09368	19.1757	12.4156	13.001	5
SYAP1	10.4576	19.1716	16.6344	18.2273	5
PAK4	7.3702	19.065	13.553	17.9636	5
MOB2	5.9129	19.0242	11.2077	3.40633	5
BAG3	11.7357	18.922	14.9545	17.1502	5
DAXX	3.63947	18.8197	9.63606	8.4541	5
ZNF326	1.90371	18.8002	8.92121	2.8891	5
PRPF31	1.72131	18.6929	13.6185	8.49646	5
AZIN1	11.0208	18.6798	17.139	14.6217	5
CARMIL1	2.43771	18.6616	10.7464	3.73871	5
CASC3	5.8533	18.5351	17.4126	13.3024	5
LONP2	5.12776	18.4718	17.8258	7.65549	5
WTAP	9.43819	18.3937	18.5513	7.09185	5
LRRC1	7.35227	18.3601	14.829	4.80441	5
TBC1D10B	10.9149	18.3257	18.5684	10.6149	5
CDS1	8.62102	18.3238	20.4315	1.76343	5
PFKFB3	8.50567	18.3146	13.2722	4.61277	5
RPP21	1.62119	18.2704	15.967	11.3745	5
URI1	7.92576	18.2492	12.9549	14.4177	5
TRIB1	4.11229	18.1766	14.5773	7.86457	5
KDM5B	1.46941	18.1298	16.7793	3.59132	5
ETNK1	7.49701	18.115	16.0412	9.64972	5
SDE2	1.99925	18.0357	17.1541	8.59242	5
PBX2	0.924799	17.9649	14.5475	6.74091	5
EHMT1	2.64945	17.9556	10.7889	7.53441	5
CCAR1	11.2636	17.9528	18.0649	8.93545	5
FAM118B	4.89873	17.9494	11.3094	4.49415	5
COG3	6.2684	17.9329	11.0752	14.4814	5
TMEM131	3.16158	17.918	18.4717	9.22979	5
ALG12	5.6	17.8618	14.4195	6.21953	5
STIM2	2.4932	17.8528	10.7081	9.87531	5
CA12	4.93363	17.77	12.4503	2.44016	5
GPBP1L1	5.56102	17.6722	15.623	14.8678	5
ARL8A	11.7746	17.6109	18.4245	10.6546	5
DHX40	2.84363	17.4956	11.8474	8.91602	5
NTPCR	1.7162	17.4242	15.7108	3.38973	5
SYNGR1	0.411616	17.3833	10.9468	15.6557	5
ANKRD50	0.932395	17.382	8.81427	6.47237	5
SUPT20H	2.56007	17.3543	18.1175	6.38649	5
MLLT1	14.9461	17.3316	17.1251	10.8697	5
PCGF2	1.1164	17.2445	14.6701	9.27064	5
EPHA1	4.43609	17.2133	13.6661	5.34571	5
BRD9	3.83322	17.1396	10.7696	4.51141	5
NPLOC4	9.36825	17.1219	16.6793	14.6455	5
NSD2	4.10312	17.1178	13.2298	5.40774	5
ZNF384	6.46485	17.0191	11.8361	5.85301	5
MRPL46	3.35199	16.978	10.4043	16.1822	5
PJA2	5.22608	16.9062	11.8958	10.8937	5
TPBG	2.62217	16.8803	11.8485	2.48705	5
SLC39A9	9.44312	16.8691	12.5767	7.69715	5
UHRF1	7.91427	16.7347	15.0019	15.1769	5
ZFP36	9.5772	16.6589	16.4935	13.2821	5
SH3RF1	7.52514	16.6399	11.4282	5.65349	5
SLC5A6	5.54994	16.5936	8.78602	1.62171	5
ABHD16A	0.184356	16.5809	11.3043	7.07237	5
PLGRKT	8.90828	16.5293	10.5909	3.53223	5
COG7	7.70264	16.4495	14.3494	7.47592	5
KDM4B	2.14826	16.4073	8.55194	8.83393	5
BCR	10.1476	16.3801	14.7043	4.93036	5
CCNK	1.32153	16.38	11.3752	12.6915	5
BLOC1S6	5.2507	16.217	13.607	5.97546	5
E2F5	2.48463	16.1013	9.51843	9.00442	5
SH3BP4	13.0937	16.0838	13.6713	9.28918	5
VPS52	0.868198	15.9845	15.5188	9.64012	5
ASPSCR1	4.29058	15.9524	11.4368	8.63943	5
MAU2	3.27171	15.9146	7.72832	4.74547	5
KLF10	5.86077	15.8983	14.8137	6.19802	5
HIF1AN	2.71206	15.8793	8.00316	9.81375	5
PHAX	6.68306	15.8786	13.5527	12.7977	5
RTF1	7.85007	15.8399	10.6459	6.97934	5
CLASRP	13.4213	15.8347	17.0174	5.0868	5
ANO6	3.23269	15.7251	10.4693	5.17033	5
IL17RA	3.32064	15.6638	7.83194	2.89088	5
PEA15	11.9528	15.4173	13.1848	5.89278	5
ZMYND11	6.43253	15.4086	15.2769	6.73702	5
TLE3	3.94036	15.3927	14.1798	4.672	5
ZC3H7B	4.52936	15.3911	9.85656	3.84459	5
PTRH1	2.44512	15.3489	14.0699	9.12729	5
GART	4.94359	15.3408	12.8965	12.6158	5
CCDC25	8.65389	15.3261	15.9346	9.69544	5
MIB1	1.51805	15.2741	10.2877	12.1278	5
ARHGAP5	3.08492	15.2705	13.6966	7.92576	5
PRR5-ARHGAP8	2.70463	15.2675	7.86529	2.87004	5
PTPN12	5.41589	15.2539	12.3265	8.31699	5
MFSD11	4.67458	15.2311	11.2353	4.80986	5
POC1B	2.28995	15.1942	11.2369	12.8963	5
ADGRA3	5.10323	15.1775	10.4242	10.03	5
CMIP	2.54252	15.1742	13.3174	6.52261	5
ARHGAP35	4.99463	15.1491	15.2346	7.49389	5
WDR83	2.75489	15.1332	10.816	7.00579	5
HDAC7	5.47017	15.1208	11.3292	4.75693	5
FAM53A	0.0538749	15.0975	8.42503	2.74654	5
PEX14	9.79783	14.9866	11.4361	4.41108	5
CCDC127	1.6099	14.9864	6.5812	5.54236	5
PAN3	2.79287	14.9827	9.1354	2.96986	5
INAVA	11.6735	14.8963	14.2656	15.08	5
SEPTIN8	5.28351	14.8259	12.3196	10.1218	5
C9orf78	6.19523	14.789	12.255	7.68633	5
CARD10	11.4179	14.7562	14.0709	6.19298	5
PI4KA	6.2713	14.7431	11.4902	5.85972	5
SMAD1	1.68799	14.7357	14.7805	7.23282	5
TCEA2	3.57982	14.7344	8.01524	1.99832	5
PTPN6	5.54758	14.6819	10.0423	4.62243	5
CRYBG1	0.66192	14.6529	10.1874	5.24004	5
PXDC1	8.03216	14.5794	11.9483	2.25984	5
ARHGEF28	1.29327	14.574	8.19989	4.89559	5
POGK	1.16325	14.5396	8.68366	2.79527	5
MED28	3.27992	14.538	13.2905	7.9214	5
ESYT2	6.73516	14.5294	12.6757	9.74228	5
SKI	3.63781	14.4598	12.4458	7.78142	5
PHF3	1.73624	14.4316	10.8987	6.255	5
BCL6	3.36837	14.4168	7.26886	1.98433	5
USP16	5.41194	14.414	14.0744	5.51687	5
STK3	0.752319	14.2757	9.08088	2.83188	5
COQ5	6.67033	14.255	11.7339	8.49298	5
SAP30BP	8.24238	14.21	11.4001	7.77701	5
KHNYN	8.14357	14.156	11.6569	12.9294	5
HSF1	6.25732	14.1132	11.3943	3.97813	5
KRT80	3.18034	14.0585	8.03904	0.906548	5
POFUT2	5.79371	14.0468	10.988	3.60081	5
PMEPA1	3.8908	14.0431	15.6022	2.17612	5
TSPYL1	9.57104	14.0341	13.3567	14.0704	5
ZC3H18	5.66199	14.0334	13.8994	7.08176	5
BCAS1	2.81418	14.0308	8.14913	7.43904	5
VPS39	6.21589	13.9801	10.5032	3.65806	5
TRAF3IP2	8.57401	13.9579	14.35	10.0692	5
PWP1	11.3973	13.9286	12.5167	12.1983	5
CAMTA2	7.30612	13.8602	13.4943	7.23937	5
CIR1	6.23891	13.8561	8.38173	3.46418	5
SEPTIN10	4.98167	13.8234	12.6973	3.1282	5
IKBKB	4.51819	13.7843	14.2534	3.55471	5
RAB43	5.84136	13.72	13.8485	10.1777	5
KLHL36	3.71186	13.7174	9.40571	4.27085	5
PPP1R15A	8.10061	13.7139	12.2384	7.31283	5
DVL2	5.87893	13.6992	10.6743	4.57493	5
MACC1	7.31979	13.646	14.1459	4.66203	5
SPRED1	2.57698	13.6131	7.3859	9.12107	5
GBF1	10.8494	13.6106	13.3867	7.26415	5
MAP3K11	9.74092	13.6004	12.0817	12.0349	5
GABBR1	0.366815	13.5667	8.83474	3.93774	5
ZFYVE1	2.80155	13.5405	6.74648	2.65219	5
IFNAR1	8.45824	13.5396	12.2004	6.52553	5
TBC1D1	7.00412	13.5163	9.82863	6.06512	5
RAB3GAP2	1.83446	13.5073	8.61092	5.09764	5
TFIP11	4.25788	13.5057	9.73509	8.80076	5
SP3	2.56462	13.4569	12.8201	10.6396	5
ZKSCAN1	11.842	13.3842	13.411	3.9426	5
TSR2	8.27825	13.3341	12.3665	3.21203	5
MAGOHB	2.22813	13.3136	11.8586	6.68508	5
DUSP22	3.29399	13.2615	8.36663	0.302524	5
EFL1	3.81092	13.2596	13.0747	7.94878	5
CHD8	2.19956	13.2014	10.4786	4.69671	5
LTBP1	4.8655	13.1939	9.86753	0.0508268	5
RHNO1	7.18662	13.1715	11.0345	6.23177	5
MAFK	3.13649	13.1663	6.90172	7.40491	5
DOCK1	3.27767	13.1441	9.96936	6.40207	5
RAB5A	7.19197	13.1198	10.8814	7.52473	5
GPR107	6.32175	13.1188	10.4911	4.20773	5
SSBP3	9.25281	13.1144	13.3284	4.97654	5
GGCX	4.52393	13.0947	11.8049	12.1863	5
PRORP	1.18914	13.0529	7.40486	7.70182	5
SCNM1	6.66298	12.9775	9.58784	6.31528	5
PIEZO1	8.92227	12.9429	11.1233	2.36361	5
NEO1	3.33084	12.9114	12.5092	7.63978	5
FBXL5	6.90395	12.8986	12.7714	8.15323	5
EIF4ENIF1	3.15287	12.8968	9.8544	7.25599	5
SCOC	9.13179	12.8878	10.5108	2.81587	5
DGCR6	0.189594	12.7688	9.68592	6.01501	5
METTL22	1.44823	12.7555	6.45228	1.1132	5
KANK1	2.11385	12.7146	5.87488	0.116993	5
ZNF740	1.73529	12.6413	11.4714	10.2014	5
TRNAU1AP	4.13045	12.627	9.03491	6.62368	5
ZNF687	4.76877	12.5219	8.10281	8.00462	5
LHPP	2.33095	12.497	6.63605	1.58881	5
BAZ2A	4.06215	12.4866	12.3809	8.70797	5
CAMSAP1	2.31385	12.406	6.44166	3.90948	5
PLXNA1	4.40437	12.4048	9.65673	6.19037	5
INIP	4.0167	12.4015	11.2402	2.55925	5
MYO9B	5.67057	12.3988	10.2912	7.21854	5
CWF19L1	5.14694	12.3958	13.3957	3.20668	5
LIN37	3.53547	12.3413	10.0872	8.44404	5
TMEM184C	2.2615	12.3243	8.5248	4.02327	5
GGACT	1.1615	12.2988	12.7821	4.20709	5
GNA12	5.51916	12.254	10.6089	4.96372	5
MET	6.12058	12.2403	9.87234	8.6444	5
PDGFC	1.79339	12.1827	7.32671	1.45386	5
ITCH	2.59674	12.1278	9.24741	6.21935	5
DNAJC14	3.21339	12.1275	11.414	9.83172	5
RAI14	3.29327	12.12	8.70848	2.90229	5
AGAP1	1.63708	12.062	8.49011	1.42841	5
SH3GL2	0.243954	12.0511	7.57297	2.03476	5
TRAF2	8.88387	12.0509	10.3652	4.95991	5
TSC2	4.82694	12.0304	10.6704	5.98635	5
TBC1D8	6.15221	12.0115	9.67231	2.1074	5
PIAS4	10.6053	12.0072	11.0584	9.68671	5
JMJD1C	1.26252	11.9937	10.6648	2.62589	5
FBXO38	1.95412	11.9674	10.8551	10.2798	5
LDLRAP1	6.93991	11.9669	10.6202	3.70385	5
BRF1	3.50024	11.9617	7.30311	4.26071	5
ITPK1	7.18166	11.9575	10.8993	7.78735	5
EXOSC2	8.2697	11.8985	10.9559	10.509	5
CCDC50	3.48588	11.7994	11.011	12.2945	5
ARNT	2.61523	11.783	9.4652	6.84088	5
ENY2	5.89142	11.7731	10.1351	7.93347	5
DCAF5	3.54127	11.7098	8.67205	6.49022	5
PDCL	4.10467	11.7066	7.66065	9.29379	5
DUSP1	2.88411	11.6967	9.45474	3.52238	5
PARG	2.84157	11.6704	10.1787	5.25992	5
DOCK6	3.64011	11.6578	7.28754	3.07184	5
OSGIN1	4.32838	11.6507	11.2455	4.83521	5
MECP2	1.87412	11.6426	5.14117	2.27989	5
RREB1	1.32949	11.6207	11.1634	3.78539	5
STRADB	3.0367	11.4525	9.2247	1.47633	5
BCL9L	4.5623	11.3943	7.8038	4.82385	5
AP1M1	2.77479	11.3794	10.1013	4.7824	5
TMEM106B	2.07617	11.3528	8.90217	11.0073	5
BRD3	2.42743	11.3484	10.3922	8.65447	5
ANKRD49	1.83002	11.2875	12.2057	2.63329	5
RARA	2.88254	11.2817	6.53953	4.239	5
DDX51	2.30583	11.2675	6.45889	3.74746	5
CCDC85C	3.77785	11.2482	7.32614	9.93996	5
PGAP1	0.395331	11.2435	8.30092	11.359	5
VAV2	9.54437	11.1661	9.53988	4.33978	5
ADD3	5.05992	11.1597	9.43359	9.5039	5
WDR24	8.69135	11.1554	11.0827	9.42962	5
PTPN3	3.57847	11.1447	9.61448	8.08106	5
SMPD1	10.368	11.1288	12.1714	6.29928	5
RXRB	0.62165	11.1181	8.04807	9.81126	5
KMT2D	1.41348	11.1166	7.99307	4.7838	5
FBXO11	1.67728	11.1099	10.2835	10.9471	5
TUBGCP3	2.28374	11.0697	10.9639	3.46484	5
EEF2K	2.67813	11.0373	6.98079	5.62361	5
TMEM79	2.50984	11.028	6.65049	6.21662	5
RAB40B	7.89875	11.0104	7.89743	0.591493	5
NPHP1	0.269322	11.0097	8.4932	4.31296	5
CZIB	5.48045	10.9717	9.02122	3.59096	5
ELMO2	2.39139	10.9021	5.80168	2.08833	5
RBPMS	4.87031	10.8943	10.0203	4.93713	5
PRR3	0.488491	10.8861	9.21231	2.33244	5
TBC1D23	2.80248	10.8026	10.1094	3.90225	5
APIP	3.33037	10.7774	10.4413	6.6885	5
POLB	4.19248	10.7314	10.7471	3.49234	5
POLR1A	3.53018	10.731	8.25145	4.68401	5
PPRC1	7.29477	10.7308	9.99192	6.13732	5
LMBR1	2.28263	10.7123	8.8244	4.09176	5
SMIM19	5.11368	10.7117	9.34061	8.88212	5
NOTCH1	2.19807	10.6819	11.3867	1.99976	5
BCS1L	8.96973	10.6787	9.98863	8.03229	5
TAP1	0.737644	10.6786	11.0482	3.57671	5
EVA1C	2.64258	10.6658	5.22787	1.19449	5
AIG1	3.21083	10.6569	10.8766	3.88022	5
TP53BP1	3.49704	10.6496	7.47412	3.67416	5
TMTC4	2.1579	10.5747	9.00236	2.94329	5
MINDY3	4.34407	10.5326	8.70417	3.43397	5
PUS3	3.54184	10.5235	10.5112	2.23808	5
NFIB	3.50231	10.4964	10.4687	6.92653	5
MAL	0	10.477	6.70413	4.97846	5
XIAP	3.88818	10.4727	9.32099	7.42534	5
TADA2A	1.36684	10.4547	8.94906	4.52774	5
TOPBP1	4.15909	10.4454	9.6444	7.36389	5
PPFIA1	1.3262	10.4299	7.97458	3.52951	5
RASA3	0.121662	10.4035	7.64961	0.989052	5
OSBPL9	3.90451	10.388	6.91774	9.35627	5
TRIM26	1.78634	10.3787	10.4714	3.67163	5
PI4K2A	5.77869	10.3544	9.95856	9.5459	5
ABITRAM	5.24667	10.3515	8.40443	2.62337	5
RGS19	2.84011	10.334	8.58573	4.18534	5
EGFR	1.17148	10.3239	4.29172	2.30688	5
PLEKHG2	1.67039	10.2847	6.53215	3.13439	5
KANSL1	0.450769	10.2838	9.07586	6.87761	5
XPO4	1.6137	10.1932	8.00528	3.50658	5
SFI1	3.59061	10.1281	7.03627	4.35749	5
IKBKG	6.43935	10.0966	9.21871	5.40195	5
GALT	6.05518	10.0924	8.30786	6.50509	5
DENND10	2.01472	10.0902	9.599	2.85278	5
AVL9	2.06667	10.0294	6.98222	6.47544	5
PTRH2	7.5106	10.0257	9.14071	8.02915	5
ZZZ3	2.36935	10.0185	7.56383	4.10513	5
ZRANB1	0.978281	9.99798	6.67903	8.6914	5
C2orf68	4.87415	9.97235	6.98596	5.35008	5
TMEM68	2.11051	9.95402	7.5266	6.0623	5
PPP2R5E	2.55697	9.93782	7.47968	9.02666	5
PLEKHA1	1.50906	9.91694	10.5506	3.74861	5
ARHGAP27	1.14033	9.90413	9.1854	9.79565	5
TERF2	3.72826	9.8978	9.6022	6.38072	5
SH3BP5L	5.48791	9.87447	7.56673	3.81894	5
ANKRD13D	7.64646	9.86818	11.3081	0.466799	5
TRIM32	2.88281	9.8471	7.8464	6.71357	5
CDYL	2.94852	9.84028	6.68128	2.72749	5
PWWP3A	4.40561	9.80256	8.13081	4.21701	5
C2CD5	4.3726	9.77419	8.67033	3.18738	5
FYCO1	2.18152	9.74534	5.6171	5.35961	5
TRIM3	1.86868	9.73348	7.23831	4.76387	5
JRK	1.46863	9.72631	5.09293	1.28109	5
CCNYL1	3.67564	9.72223	8.65379	3.7058	5
MYO5A	0.124821	9.71983	4.90993	1.30125	5
HARS2	6.82092	9.7127	9.89212	5.45247	5
MTMR3	1.54097	9.71232	9.19928	8.72354	5
RO60	1.32445	9.70866	5.94111	3.12471	5
TADA2B	5.18473	9.68215	8.25309	6.01353	5
NAGK	5.15404	9.63358	6.6146	4.48067	5
TMEM251	4.98553	9.59938	8.40381	3.76298	5
DNASE1L1	3.05031	9.50313	8.99402	5.49699	5
SPTBN2	4.04291	9.49297	5.86017	1.90859	5
CST6	0	9.49193	4.66188	0.027418	5
IDNK	2.08115	9.48953	5.07789	4.22646	5
FAM118A	2.03218	9.48706	9.8366	3.97692	5
COPS7B	4.82557	9.45199	8.4336	2.80442	5
PHLDB1	1.35339	9.39713	4.47013	2.56795	5
PRKD3	2.3956	9.39273	5.78718	2.18068	5
STXBP3	3.00289	9.38416	7.74844	5.31025	5
WDR48	1.41598	9.35373	9.55737	2.8401	5
FAM160B1	1.44269	9.35085	4.68755	6.02014	5
HTT	5.31867	9.32714	8.99163	2.61875	5
DDX55	5.22651	9.29275	9.41768	4.1899	5
ZBTB12	0.463121	9.26924	3.48735	0.544966	5
LRRC8E	2.04556	9.25501	9.80158	3.50809	5
ASCC3	3.03689	9.22939	6.19982	2.77926	5
EP300	2.05262	9.19985	7.71965	4.43119	5
ANKRD27	1.51854	9.12309	8.99538	6.52409	5
PIAS3	4.86585	9.09297	7.75266	2.81095	5
ARHGAP29	0.328544	9.08362	9.11437	5.13694	5
PIGV	3.74257	8.97654	6.23106	3.89149	5
DOP1B	2.4615	8.96139	5.69348	6.20727	5
CRACDL	1.71814	8.95378	7.83167	6.23322	5
TFB1M	3.63717	8.93647	6.86062	3.0837	5
RFX1	1.77207	8.88476	7.35927	4.6724	5
DICER1	2.43636	8.88438	7.16931	3.67721	5
FAM13A	1.63638	8.88093	6.68761	2.48717	5
DNAAF5	4.78053	8.83848	7.78047	5.08574	5
CIB2	3.91802	8.83274	7.02133	3.15136	5
ERCC2	5.26004	8.82709	7.63383	8.3346	5
CTTNBP2NL	0.920325	8.7853	6.38894	2.33991	5
PRUNE1	3.08172	8.71763	6.5698	5.81391	5
DTD2	3.81765	8.70909	7.94158	4.11487	5
ZNF346	2.74086	8.70196	7.58642	2.44841	5
YLPM1	2.54974	8.66914	7.45059	4.08445	5
LAMA3	2.08214	8.66554	4.29681	0.0660584	5
TTC4	2.81992	8.65752	7.54504	7.23912	5
MYSM1	1.61086	8.64467	5.84643	3.81669	5
TSC1	1.38324	8.63428	5.79049	2.84766	5
PRR12	3.11686	8.5918	5.40142	4.74696	5
ACTR6	2.63158	8.49801	5.39487	4.27368	5
XYLT2	4.95842	8.48854	6.49832	3.3496	5
CDC42BPA	1.94777	8.4599	6.13956	2.04827	5
KIF2A	2.5572	8.39674	7.57761	5.87373	5
NUP214	3.39798	8.38996	7.61929	4.36842	5
MBTD1	2.00108	8.38187	5.8732	2.81004	5
C5orf63	0.664624	8.32985	5.95512	2.80328	5
HUS1	2.56268	8.27942	7.27597	3.1171	5
TXLNG	3.71809	8.27847	6.64883	2.64115	5
GTF2H3	6.22179	8.27071	8.84695	3.88164	5
ZXDC	3.43538	8.26972	5.47828	1.51856	5
ABCB10	3.90224	8.25008	5.81867	6.0446	5
NOL4L	1.85748	8.14456	4.2499	1.42149	5
DCBLD2	2.29418	8.0993	5.9715	4.69816	5
SFSWAP	5.29641	8.09401	7.95007	5.87095	5
NF1	1.11712	8.0874	5.07487	1.98516	5
SUCO	2.85907	8.0852	8.29396	3.83148	5
GRAMD4	4.45557	8.06313	5.90246	3.73873	5
RB1CC1	1.4539	8.03054	5.5751	2.84844	5
NOTCH2	0.725379	8.02513	4.22694	2.37153	5
DPY19L3	1.26998	8.00677	6.71631	0.447034	5
SOX13	2.78028	7.9591	5.05658	3.39085	5
CHSY1	3.05503	7.95516	7.11711	3.15777	5
DUSP8	1.6912	7.94732	5.82694	2.58489	5
TSTD2	2.48276	7.94418	6.9066	5.19658	5
TRIO	1.65296	7.93179	4.91248	1.29722	5
KBTBD4	0.968595	7.92365	4.79368	2.04105	5
RDH13	0.314125	7.8983	7.59513	6.1912	5
BORCS5	0.649864	7.8851	4.8788	2.36778	5
ZCCHC14	4.00493	7.87919	7.6934	5.60998	5
TIPARP	2.43608	7.84141	7.80266	2.66905	5
LEMD3	2.73523	7.8333	6.753	4.93873	5
MARK4	3.82141	7.81226	7.95398	3.94511	5
HNF4G	1.55494	7.78338	4.43933	0.851775	5
PTBP2	0.84417	7.67456	4.81863	1.65416	5
DENND6B	1.60802	7.66651	5.48327	2.75602	5
MID1	2.39778	7.66484	4.38241	2.04996	5
KLC3	0.218593	7.64292	6.69442	7.18931	5
CEP295	0.820172	7.62179	4.72559	1.89394	5
CWC25	2.73418	7.62008	5.82004	3.11145	5
HOMEZ	3.39775	7.61836	7.24333	1.87156	5
SUFU	1.2699	7.57239	5.70618	2.90897	5
ZSWIM4	0.19707	7.56014	3.76025	3.51927	5
CYTH3	1.26309	7.5563	7.41319	2.08013	5
NSRP1	5.14443	7.55497	6.48654	5.2386	5
STK11IP	6.34291	7.53774	6.93847	3.79856	5
BBS2	1.81469	7.52454	4.86408	2.28091	5
MRTFA	3.04861	7.50631	5.8962	2.03406	5
ZNF821	2.34384	7.50521	4.6945	1.90663	5
GET1	2.85244	7.49426	5.39222	4.38942	5
SMARCA2	1.87914	7.4938	6.92633	2.59755	5
PACS1	6.2491	7.48809	8.20776	2.47976	5
EARS2	5.17541	7.48394	5.58616	2.72033	5
LCLAT1	2.23262	7.45833	6.66321	5.47909	5
ATG2A	3.69894	7.44948	5.18583	5.06472	5
PELI1	4.04328	7.43938	6.80089	3.70862	5
USP20	3.78557	7.4322	6.01568	3.82934	5
RSPRY1	3.05048	7.42733	5.91316	2.19007	5
PARP16	2.57003	7.40748	5.97308	2.88981	5
RYBP	1.02051	7.35167	5.66857	2.96918	5
POLE	3.99625	7.31393	5.22992	2.18526	5
BRPF1	2.48987	7.30754	7.30761	4.86396	5
SMUG1	4.40948	7.29985	6.95608	4.3727	5
PIP4K2B	3.4578	7.27935	5.76926	4.19613	5
RARG	3.64239	7.24668	5.76841	4.98836	5
PHC1	1.46385	7.24602	4.65834	3.99783	5
URB2	1.00346	7.22606	4.5045	3.93852	5
BAZ2B	0.555645	7.2156	4.98232	1.64457	5
KCTD20	3.64536	7.21424	5.76558	3.98431	5
MED31	2.7584	7.18976	7.58624	3.71706	5
PRDM4	3.09577	7.16225	5.60507	3.73359	5
STAMBP	3.84484	7.12876	7.58421	2.12451	5
VPS33A	2.95359	7.12735	4.90087	6.92697	5
EDRF1	1.91163	7.12466	6.57041	4.4715	5
ORC1	4.55624	7.09078	6.07937	1.63159	5
TK2	3.43207	7.07597	6.29997	4.3244	5
AKAP10	3.16886	7.07173	6.15232	2.58094	5
FAM214B	1.82361	7.04414	6.08943	4.39688	5
PER1	1.88242	7.02622	5.95298	4.53796	5
RCAN3	3.10425	7.02403	5.48814	6.13258	5
DAAM1	2.13416	7.00311	5.9804	5.20209	5
SCYL3	3.57819	6.96686	6.04408	3.87407	5
NUDT13	1.93551	6.93002	4.02409	4.3946	5
MADD	6.59262	6.92102	6.49218	4.83731	5
VPS8	1.84969	6.91723	7.33941	2.1957	5
CLASP1	2.25715	6.90669	4.56825	1.68302	5
FAM193A	4.16351	6.89793	5.34825	3.14095	5
SMARCAD1	2.0543	6.86521	7.13724	1.9722	5
FAM117A	2.67125	6.86512	4.69943	1.24453	5
SPECC1L	4.0233	6.85114	6.03708	2.3035	5
SPECC1L-ADORA2A	0	6.85114	6.03708	2.3035	5
MGARP	0	6.84922	5.07205	1.6738	5
CDC14A	0.616302	6.7871	6.3581	2.55963	5
TASOR2	2.1714	6.77935	4.30605	1.8133	5
SLC26A11	0.920536	6.77853	3.24896	1.57082	5
DHFR2	1.32786	6.76906	6.60874	2.77583	5
DHFR	6.3655	6.76906	6.60874	2.77583	5
INPP5E	1.88761	6.76682	3.77318	4.18742	5
NOTCH3	1.79872	6.76311	4.70675	1.37252	5
DIDO1	3.44978	6.75977	5.77058	3.45201	5
ORAI2	1.81023	6.68187	4.13486	4.43348	5
FOXK1	1.16254	6.67153	4.04763	3.74136	5
TLR3	0.33243	6.66296	2.9077	4.95906	5
CSNK1G1	1.33826	6.65832	3.92215	1.9153	5
PIP4K2A	2.61228	6.64586	4.41286	0.963132	5
TTI2	2.0358	6.63317	5.79195	2.68558	5
FBXO42	3.00697	6.61732	6.52575	4.83116	5
IL23A	0.452205	6.59583	3.15515	0.0950034	5
DHX57	2.02282	6.5338	6.13851	4.78172	5
NPW	2.38715	6.51813	6.06982	0.401109	5
NRIP1	2.60984	6.51711	5.83018	3.20482	5
SERTAD4	0.78494	6.49823	3.55529	3.06258	5
EPC1	1.19169	6.49721	6.03496	6.15162	5
FAM160A1	1.01008	6.46378	4.75283	2.76045	5
HPS3	3.87392	6.45656	4.48689	1.73369	5
BRWD1	1.09249	6.45452	4.28246	2.93369	5
PEX1	2.21916	6.45305	6.3913	1.60003	5
CEP192	2.52495	6.4475	6.63051	2.80898	5
ITGB8	1.0555	6.41041	4.11909	0.054526	5
RNPC3	1.29529	6.4048	6.04155	2.19714	5
GSE1	2.48562	6.38917	6.72268	1.86165	5
SERHL2	0.413465	6.38617	2.96156	2.38668	5
UNK	4.93662	6.38571	6.21312	4.4744	5
HERC2	1.29279	6.38447	4.22988	4.17039	5
RABEP1	3.49291	6.33507	5.32535	5.38002	5
BAHD1	2.68685	6.3336	5.73088	3.52936	5
HSPB6	0.0632314	6.30975	4.46709	3.19441	5
HEBP2	5.20121	6.29527	7.10536	1.90676	5
OGFOD1	4.01421	6.28958	4.90895	5.24443	5
POGZ	3.85199	6.28758	6.42669	3.5056	5
GPANK1	0.518565	6.27767	5.86726	6.4427	5
CRY2	3.16737	6.25859	6.31663	2.90908	5
DENND3	0.331007	6.22877	4.90809	3.94914	5
PLCH1	1.1828	6.22716	3.96507	3.80132	5
FAM149B1	4.92066	6.22327	6.69714	1.72095	5
C9orf72	0.99655	6.18311	4.39936	4.94727	5
PLCB4	3.04505	6.14005	6.95886	0.523892	5
NEK4	1.93018	6.11982	4.03442	2.07015	5
OSTM1	1.58694	6.09393	5.00077	2.79514	5
GPATCH1	2.52687	6.07034	5.3274	4.56433	5
TCAF1	0.852357	6.02864	3.44554	2.18751	5
RPAP2	0.799716	6.00339	5.30114	2.8819	5
FAM120B	1.43369	6.00273	4.68473	5.04565	5
DOCK5	1.32967	5.99657	5.62681	2.55685	5
TGFBRAP1	4.48341	5.98908	6.59342	1.92953	5
BBX	1.32799	5.98844	3.36347	3.04528	5
FAM102B	1.44152	5.969	4.35772	3.68303	5
MICU3	0.455039	5.95843	3.9806	1.53256	5
THRA	3.46036	5.94553	5.23702	3.57611	5
PLEKHM1	1.06989	5.93027	3.49986	4.83633	5
PDPR	1.24939	5.92964	3.50329	1.36394	5
B3GLCT	1.45094	5.92948	3.62208	1.6987	5
PHKB	5.39901	5.92428	6.1442	4.44017	5
TBC1D25	3.70343	5.90614	5.1533	3.52823	5
C17orf75	2.1731	5.89708	3.95549	2.8093	5
STRN	1.16543	5.8803	5.26502	4.98759	5
AMN1	1.20592	5.86116	4.35561	0.777463	5
PTPRE	0.375205	5.85588	2.35522	0.150988	5
LZTFL1	1.74981	5.85098	3.52442	1.26101	5
EXOC6B	1.0586	5.80446	5.79751	2.04385	5
MIDEAS	0.802392	5.79499	5.50985	2.96679	5
IQCC	1.78008	5.79033	3.69305	2.97259	5
SFT2D3	0	5.78901	3.89865	2.56417	5
FAM151B	0.194319	5.7816	2.60293	2.18111	5
JRKL	2.01705	5.77166	4.64532	3.31819	5
ERCC8	0.666121	5.67666	3.73912	0.719808	5
HEMK1	1.91206	5.67231	4.84994	2.04639	5
WDR44	2.06909	5.67172	3.12258	1.14521	5
DNMBP	3.33184	5.65566	5.40643	4.33979	5
SEMA4F	1.52093	5.6393	2.65831	0.119913	5
PDE7A	2.49076	5.63496	4.76064	3.35082	5
LIN54	1.32051	5.63212	5.31205	4.01669	5
ATP11C	0.96383	5.61457	3.8894	2.49005	5
MDC1	0.357275	5.58696	5.04916	5.7422	5
BCL7A	1.22909	5.58055	4.07464	1.90598	5
KMT5B	3.30434	5.56673	5.68627	2.72367	5
MOCS3	1.88746	5.55103	4.54815	4.97987	5
ZNF281	1.85963	5.51098	4.40152	3.25511	5
ZC4H2	1.65647	5.50641	3.46773	0.791826	5
PITPNM2	0.790239	5.48693	4.36694	0.952487	5
CRTC1	3.82224	5.47436	5.52431	1.04932	5
ABCD1	3.67865	5.45782	5.26225	2.51223	5
QTRT2	1.33587	5.44891	3.60586	3.7105	5
OSBPL5	1.24317	5.41175	4.81018	2.01928	5
DHX33	3.42086	5.39081	5.52237	3.26233	5
PDE8A	3.6229	5.38285	4.64228	1.6638	5
ZNF322	1.01684	5.3734	2.60455	2.68366	5
BCL9	1.45591	5.35304	4.88617	4.24879	5
CPEB2	0.935835	5.34774	3.38813	2.88197	5
ATAT1	0.130701	5.34606	2.2859	1.84605	5
DOP1A	0.994171	5.31537	4.5853	1.56243	5
RASA2	1.34083	5.31522	4.16332	2.06027	5
PPM1F	2.42029	5.26816	3.86056	2.2107	5
PMS2	2.3799	5.24198	4.65177	0.096703	5
LINS1	1.08634	5.23129	3.02779	1.36571	5
CHD7	0.953232	5.20061	2.95539	1.58207	5
SETX	2.5942	5.1921	4.52999	3.81845	5
OBI1	1.99897	5.17362	4.76782	2.1962	5
THAP2	0.782939	5.16892	3.99716	5.40581	5
WDFY3	0.904509	5.15071	3.49223	2.68347	5
MBOAT2	1.2278	5.13953	3.87548	1.21925	5
PRKAG2	0.720774	5.13877	3.11244	3.88749	5
KLHDC7A	1.58409	5.12137	4.68523	5.37666	5
CYSRT1	1.43392	5.08115	2.49385	0.482499	5
FARP2	1.64414	5.07094	3.20052	0.513559	5
TGS1	2.90188	5.06938	4.39988	3.37809	5
CHD6	0.984296	5.06349	4.79267	3.20672	5
APLF	0.258142	5.06275	4.54318	2.81595	5
ZNF644	1.99133	5.05892	3.58734	1.65559	5
NPFF	0	5.05184	3.23796	1.20761	5
RBSN	2.11312	5.04529	3.26734	2.23675	5
PASK	2.09268	4.97472	5.61486	1.04526	5
MKS1	3.23059	4.96122	3.63639	1.43456	5
SAP25	0.372997	4.95509	4.31349	0.275409	5
VPS13D	1.58274	4.94108	4.21924	2.52451	5
CDAN1	3.63728	4.93623	4.45788	1.37576	5
USP28	2.44128	4.92718	4.86988	3.41177	5
ZBTB44	1.27268	4.89008	4.63223	3.06566	5
RAPH1	0.23352	4.8787	3.05098	1.85881	5
NT5M	0.946313	4.85748	2.3076	1.75723	5
PRRG1	1.55231	4.83496	4.09771	0.648188	5
TMEM144	0.840583	4.81886	3.00478	1.2542	5
DNAJB14	1.47944	4.81241	4.15213	1.72467	5
C2CD2	2.16279	4.80886	4.8239	1.76235	5
WDR81	1.40445	4.76548	4.3154	2.286	5
FAN1	0.469032	4.73355	1.96717	1.43974	5
MSS51	1.2013	4.72157	4.29802	1.19628	5
MYCBP2	0.944633	4.71416	4.05239	2.95294	5
E2F3	3.32517	4.68829	4.2295	4.01997	5
SPHK1	0.70999	4.65362	4.1537	0.34695	5
PKNOX1	2.24031	4.64864	3.99405	2.07806	5
PLEKHA8	0.684999	4.62975	3.93203	2.48833	5
TDRP	0.234635	4.60426	4.21886	0.982318	5
FKBP5	0.579822	4.56256	2.62949	0.610126	5
ZBTB34	1.10644	4.55623	3.06375	1.75427	5
UBOX5	2.98288	4.55085	4.34115	1.82468	5
CCDC112	2.53157	4.53473	3.36997	1.08974	5
AKAP7	0.634885	4.53439	3.29283	4.60503	5
LENG9	1.35859	4.53344	3.4991	2.5683	5
MPHOSPH9	0.775242	4.49932	2.77444	1.16707	5
DDX31	3.1145	4.49702	4.07187	3.00862	5
ALKBH8	1.08341	4.48709	3.81057	2.14575	5
RXYLT1	1.77938	4.46376	4.22197	3.69603	5
PNPLA7	0.360129	4.42936	3.06705	1.42218	5
TRIM39	0.273756	4.40579	2.44156	3.74689	5
VAMP4	1.32404	4.39321	3.94255	4.24692	5
MAPK12	0.951221	4.38276	3.26929	0.697353	5
IGSF3	0.579596	4.36165	3.17344	1.84916	5
PARD6G	0.330689	4.35839	2.63267	0.626857	5
LRRC28	1.48889	4.33962	4.00473	0.688884	5
SLCO2B1	0.149054	4.33325	2.08277	0	5
RAB23	0.513202	4.31099	4.65568	1.16707	5
KLHL28	0.481386	4.30919	2.18345	2.37451	5
TET3	1.00558	4.3061	4.12757	3.32202	5
RAPGEF2	0.686772	4.30004	3.20067	1.16587	5
TMEM67	0.434848	4.29495	1.79261	1.01755	5
ICOSLG	2.15871	4.29271	3.39161	1.22227	5
NKAIN1	0.0750268	4.27081	3.24356	0.278581	5
REXO5	1.7982	4.25805	3.25301	1.27893	5
NXT2	2.07703	4.25465	2.98099	3.68043	5
SH3TC1	2.75567	4.24005	3.04361	0.455564	5
FRY	0.262838	4.20978	3.4619	0.599504	5
ZDHHC17	1.50612	4.20101	3.88507	4.20012	5
SZT2	2.14839	4.19844	3.61913	2.50458	5
SYNPO	0.452356	4.17986	2.82132	0.822483	5
MCTP2	0.556416	4.17023	3.21725	1.05535	5
DCLRE1B	2.45931	4.12022	4.40398	1.0952	5
ZFYVE9	1.66788	4.11711	3.73314	3.41866	5
CNKSR2	0.0194939	4.0991	1.55323	0.199524	5
ASB7	2.06528	4.09236	2.84375	2.71884	5
NPHP3	0.75325	4.08084	3.13861	1.82073	5
NPHP3-ACAD11	0.472847	4.08084	3.13861	1.82073	5
TTC8	1.1987	4.05481	3.58821	1.5492	5
FAM220A	1.5139	4.0428	3.36973	2.57198	5
GDAP2	0.987073	4.03328	4.00623	3.18409	5
CBX8	2.22223	4.01719	4.09195	1.57476	5
MYCL	0.361418	4.0107	2.70235	1.54919	5
C12orf29	1.51997	3.99884	3.58199	0.79837	5
SIK1	0.160516	3.98783	4.04008	1.53745	5
SIK1B	0.350101	3.98783	4.04008	1.53745	5
SPICE1	0.650511	3.97946	3.2792	3.7357	5
ST3GAL3	0.27967	3.96039	1.81573	0.614674	5
EXPH5	0.988155	3.95814	4.22088	1.31863	5
SPIRE1	2.50814	3.94507	3.38194	1.42267	5
CENPJ	1.86338	3.93918	4.02592	1.43055	5
MCPH1	1.34434	3.93562	3.92137	2.44835	5
TTPAL	1.84323	3.92624	3.05893	1.64234	5
TSPAN33	0.100364	3.90601	2.6596	3.34827	5
WDR7	0.416516	3.81491	3.1033	1.57971	5
ERC1	1.32033	3.81432	2.10389	1.09175	5
MMP13	0.0494625	3.81223	1.58326	0	5
SWSAP1	2.82727	3.80464	3.90437	2.72419	5
BTRC	1.96805	3.79298	2.75686	0.863684	5
BBS7	1.87168	3.78086	3.88038	0.723082	5
ASAP3	0.343644	3.73064	3.20465	0.737259	5
CCNE2	0.679759	3.70358	2.72642	1.53872	5
GPM6B	0.124189	3.70338	2.25245	0.303281	5
RCOR3	1.88412	3.66725	3.30382	1.27242	5
TRPC1	0.0395635	3.64447	3.21223	0.398424	5
MLH3	1.7792	3.62062	3.0643	1.8361	5
MICAL3	1.07704	3.61752	2.93096	1.1055	5
FAM110B	2.36838	3.61668	3.26161	0.200138	5
SENP7	0.627485	3.60263	3.62394	0.914236	5
PBX4	2.65983	3.59043	3.35757	0.515808	5
GNPDA2	1.0548	3.54666	2.31666	0.879813	5
RTTN	0.338679	3.52676	2.27185	1.36094	5
DENND2C	0.132862	3.51172	1.90778	0.97709	5
ZNF318	1.56077	3.46672	2.43967	1.04513	5
MGA	1.01681	3.44679	3.27567	3.41291	5
CEP290	1.25734	3.43306	1.99458	1.53359	5
SMARCD3	0.737857	3.42477	1.92958	0.956449	5
CCDC82	0.942169	3.4142	2.87566	2.0617	5
ZSWIM6	1.67572	3.40221	2.23263	1.65584	5
ERCC6	0.362711	3.36619	3.29693	1.71682	5
ZNF174	2.12828	3.35764	2.34835	0.490522	5
ZKSCAN8	1.26577	3.29977	2.23728	2.15326	5
ZFP90	0.410997	3.27915	2.11206	0.908536	5
GINS3	2.30867	3.25806	2.71753	1.33642	5
FAM214A	0.776019	3.22946	2.09338	1.31428	5
MXD1	1.94872	3.20606	3.09611	2.09175	5
QKI	0.536409	3.19634	2.85858	2.21776	5
NUDT7	1.08564	3.18292	3.11113	2.52525	5
NHSL1	0.898316	3.17429	2.02145	1.58321	5
ARHGEF10	0.0546853	3.16423	1.65881	1.04105	5
SH3BP2	2.14574	3.16005	2.97845	1.43046	5
TCAIM	1.98157	3.15739	3.30172	0.920899	5
TRIM45	1.05383	3.13009	2.32914	0.48215	5
NME7	1.64929	3.11809	2.61044	2.65923	5
ZBTB26	1.38727	3.07262	2.15091	0.881942	5
SLC18A2	0.053211	3.05886	2.33689	0.211774	5
SSH1	1.42604	3.05711	2.20505	2.13861	5
NAV1	0.703019	3.05703	2.60869	0.909671	5
SEMA7A	0.0804427	3.03746	1.44032	1.86822	5
TAC4	0.183287	2.98072	3.19877	0.024543	5
RHOV	2.05193	2.93304	2.86498	0.315505	5
MFSD8	2.35204	2.92579	2.66601	0.868485	5
FMO4	0.690999	2.87981	3.02455	0.0738784	5
SFXN5	1.92093	2.87553	2.66777	0.902881	5
GPATCH11	1.55558	2.85624	2.76143	2.15016	5
ZFP28	0.00781747	2.83786	1.39355	0.661759	5
RBPMS2	0.123483	2.79506	1.11856	0.343803	5
ACSS3	0.0352547	2.78617	1.5475	0	5
CATSPER2	0.751048	2.78182	1.57565	0.542501	5
CSGALNACT2	1.43914	2.72937	2.56939	2.04495	5
SENP8	0.422191	2.72828	2.64868	1.60799	5
DENND4A	1.37704	2.71855	2.22094	0.594697	5
SLC36A4	0.83542	2.71354	2.36958	1.6104	5
KAT6B	0.158335	2.71051	2.55198	1.2529	5
RNFT2	1.22247	2.70558	2.59857	0.352186	5
FAM120C	0.475674	2.57703	2.23085	1.52963	5
DNAJB5	0.422644	2.5343	2.57378	0.776244	5
PARD3B	0.788746	2.50712	1.84164	0.874104	5
PKHD1	0.251949	2.49001	2.61251	0.373481	5
PPP1R14A	0.413766	2.48326	1.87383	0.108063	5
GRIP1	0.205021	2.46926	1.89018	0.0734726	5
CEP41	0.70632	2.4638	2.41138	0.957091	5
KLHL15	0.830671	2.44077	1.9355	0.587882	5
ZRANB3	0.712961	2.43777	1.51996	1.26364	5
ANKRD42	1.04257	2.42571	1.73145	0.377303	5
LETM2	0.0784164	2.39002	2.21497	0.21427	5
SORBS1	1.13625	2.34025	1.45991	0.366241	5
WNT5B	1.94153	2.32307	2.58807	0.205943	5
BEND3	1.3284	2.27057	1.74731	1.14901	5
DUSP18	1.22705	2.22901	1.88822	2.18774	5
WDR19	1.28051	2.22313	2.04759	1.03317	5
ZNF606	0.996334	2.16089	1.76775	1.53091	5
ZC2HC1A	0.978301	2.07848	1.90283	1.80607	5
SYT3	0.0235847	2.07705	2.03079	0.253655	5
HIVEP2	0.570322	2.07289	1.95137	1.7249	5
PADI2	0.085936	2.06902	1.27219	0.0747298	5
VWA7	0.05227	2.05288	0.796922	0.238583	5
SLC5A9	0.161417	2.04756	1.17603	1.93691	5
CREB5	0.602368	2.01958	1.33022	0.282932	5
OLFML2A	0.0939146	2.00338	0.839966	0.376875	5
PPARGC1B	0.557414	2.00145	1.56636	1.10743	5
LRFN1	0.448594	1.99784	1.08277	0.367552	5
NAV2	0.583594	1.93046	1.0887	0.398716	5
SLC3A1	0.167017	1.91536	1.26381	0.618903	5
ADAL	1.01737	1.91288	1.88774	1.27343	5
DTNA	0.0620091	1.89539	0.803253	1.11398	5
TCEANC	0.335339	1.89292	1.03982	1.27551	5
SNX32	0.405212	1.89159	1.38564	1.4847	5
ZBTB10	0.384802	1.8507	1.84672	1.41382	5
CREBRF	0.354735	1.84536	1.13038	0.816684	5
SHROOM4	0.00490532	1.84155	1.41471	0.0871244	5
DOK2	0.106998	1.82113	0.722455	0.0651769	5
ARHGAP33	1.441	1.81015	1.54508	0.539108	5
MBD5	0.235535	1.78302	1.7569	0.663335	5
ARHGAP23	0.347279	1.77204	1.22151	0.539765	5
DENND5B	0.442536	1.716	0.878985	0.373555	5
ZFHX2	0.214714	1.67941	1.17593	0.72223	5
ZNF449	0.368567	1.67366	1.37645	0.028477	5
GPR182	0.023969	1.66077	1.08689	0.195441	5
MPDZ	0.0458196	1.59662	1.5325	0.0574086	5
CCDC15	0.341669	1.50986	1.10507	0.33317	5
CD79B	0	1.45855	0.500032	0	5
DACT2	0.427851	1.45145	1.15598	0.544019	5
SGK1	0.236778	1.42983	0.986128	0.168723	5
ATP8B2	0.120066	1.34643	1.15005	0.904524	5
KCNJ14	0.794403	1.34285	1.00007	0.0305429	5
SGTB	0.428786	1.23462	1.25431	0.801918	5
ZBTB8B	0.057222	1.1979	1.188	0.65463	5
CARMIL2	0.289579	1.17842	1.10041	0.0642921	5
HAPLN4	0	1.17809	0.476954	0.842419	5
CEP97	0.430952	1.16153	1.12861	0.642968	5
TLCD2	0.434201	1.14358	0.844504	0.46211	5
TTC16	0.283591	1.10235	0.724674	0.0689645	5
APOBEC2	0.47986	1.08745	0.763072	0.151718	5
FBXO15	0.0777768	1.07025	1.07631	0.095674	5
BRSK1	0.125488	1.04886	0.640205	0.524901	5
FREM2	0.180601	1.03272	0.74281	0.364114	5
SLC35G5	0.065082	1.00084	0.60195	0.02205	5
SLC35G4	0.278332	1.00084	0.60195	0.02205	5
SLC35G6	0.104867	1.00084	0.60195	0.02205	5
BPIFB1	408.148	4650.78	0	0.00880908	8
S100A6	1023.53	1612.02	451.74	57.2652	8
MT-ND5	771.577	1564.72	994.33	560.418	8
RPL3	577.982	1232.32	523.937	343.273	8
RACK1	320.658	1191.79	0	270.198	8
CLCA1	0	1130.46	8.17477	2.52113	8
C3	0.14949	904.778	51.7113	34.5991	8
RPS8	439.398	889.378	62.7266	540.512	8
MMP7	32.9542	788.842	0.064601	5.62499	8
SAT1	255.83	707.913	216.749	65.473	8
IGFBP2	148.999	701.289	0	0.314117	8
CFD	0.474822	699.431	0	0.046809	8
KRT7	93.9177	665.965	113.197	45.2471	8
BPI	0	633.884	0	0.021205	8
RPL24	184.749	501.952	0	425.009	8
SSR4	120.536	436.61	135.576	59.043	8
SSR2	90.8207	363.746	92.0486	179.935	8
APP	117.438	357.336	159.498	33.9365	8
RPL30	123.666	282.031	0.062935	113.991	8
CD74	75.9936	257.696	0	1.99264	8
CD9	74.838	243.544	39.6768	134.773	8
CFI	6.46599	241.212	11.278	65.4166	8
KARS1	35.4713	224.654	90.1388	32.0448	8
F3	3.58099	222.34	24.1069	16.4445	8
GLUL	34.8333	176.392	65.96	122.381	8
CDC42EP5	21.8986	174.825	35.1375	25.6727	8
CEBPD	32.0141	171.406	15.5283	23.1659	8
FASN	135.879	167.835	59.1984	29.1929	8
GNAS	61.6117	163.148	53.5485	45.5575	8
RAC1	137.36	155.033	85.6487	56.7765	8
CCT3	84.7392	154.224	85.2493	37.0467	8
PARP6	3.90926	148.299	11.1158	2.49374	8
STPG4	0.0364161	145.407	0.126278	0	8
HNRNPK	51.6524	144.478	17.6315	65.9907	8
FANCE	3.30517	137.26	10.8113	6.35329	8
KCNQ1	7.33316	133.661	16.6154	32.0834	8
TUBB2B	35.1263	125.132	0.902125	4.17192	8
UPP1	3.35869	122.659	2.73591	8.9061	8
ERBB3	15.2832	120.628	26.9982	29.6294	8
YWHAB	34.1495	117.142	54.1649	43.4937	8
PARK7	97.7745	115.647	55.9185	48.2067	8
TST	77.5884	112.863	48.2137	23.5761	8
IRF8	3.34673	112.835	8.93939	2.92429	8
GABRP	0.316216	106.89	0.215476	0.101211	8
FERMT1	9.39142	104.103	29.6226	26.255	8
ZYX	18.9163	102.017	43.3921	17.1466	8
GSN	40.2848	101.219	47.5812	13.833	8
PRXL2A	13.6458	98.1009	40.4571	22.9303	8
SLC16A11	1.59314	91.5835	1.60686	2.25303	8
HSPB1	83.9451	91.0233	3.60819	1.50262	8
SPINT1	69.4428	90.3088	66.1417	42.3273	8
QARS1	61.5646	86.9998	0	24.5462	8
DDX17	32.388	86.8431	39.3511	48.2147	8
CSTB	54.2325	85.1792	52.1936	77.5778	8
APOA1	0.0579241	84.9536	0.216303	0.750143	8
GPRC5B	24.9687	84.7988	2.89833	5.39341	8
ILF2	78.4368	83.5433	27.1415	7.90325	8
LMNA	77.5892	82.7919	43.8733	15.8383	8
PTTG1IP	51.902	82.39	22.9671	35.1095	8
PCBP2	52.3741	81.9467	0	57.4301	8
CREB3L1	31.1409	81.6862	36.4717	64.1178	8
UQCRQ	71.1791	78.6807	65.8597	60.6898	8
TNFRSF21	12.3143	78.4539	31.1911	21.9989	8
S100A1	0.436972	77.709	3.4745	36.1138	8
FLOT1	3.08029	75.5666	8.11014	8.83436	8
CLSTN1	28.0638	75.1363	38.2928	47.6706	8
HADHA	55.273	75.011	55.3565	15.8982	8
FXYD6	0.0109316	74.0818	0	0.684459	8
CPSF6	7.22309	71.999	17.6107	9.3525	8
SPCS2	33.16	69.247	36.6264	56.7469	8
PTGES	0.622299	68.7455	0.842985	2.72309	8
PALMD	0.139312	68.6426	0	0.246322	8
AP1M2	65.4873	68.3086	57.761	35.1912	8
ANAPC16	17.2155	68.1746	10.4107	7.79986	8
NSMF	19.4017	66.7302	10.1475	5.72403	8
SARAF	52.4284	66.6207	45.2911	48.545	8
GAMT	29.0241	64.6989	5.72243	0.359458	8
ADH5	15.7619	64.4332	18.1554	17.6032	8
ICMT	23.255	63.6303	13.2674	9.8729	8
EGR1	8.23224	63.6299	6.51978	12.9	8
RNASE4	20.079	63.5997	2.96975	40.918	8
TRAPPC5	15.3878	63.193	21.5928	6.06653	8
ERGIC1	21.0204	61.8871	26.8114	26.5807	8
HNRNPDL	40.6406	61.5674	43.7437	35.0172	8
JUP	58.9681	60.7246	41.099	24.3801	8
RHOC	43.0163	59.1823	13.7657	20.7976	8
CKAP4	57.8994	59.1653	30.9947	35.5497	8
CNDP2	14.6426	58.622	21.7714	22.6507	8
DSP	10.3965	58.5212	19.8201	30.6216	8
SRSF3	39.2991	57.3047	39.4444	29.7174	8
NCK2	17.9386	57.2765	26.9199	15.6855	8
BRI3	22.2095	56.9055	27.8895	34.8242	8
TXNDC12	26.9017	56.855	26.3692	28.9163	8
PHF23	13.1427	56.2663	16.6775	7.63438	8
PROM2	15.4236	55.7674	0.103407	0.194413	8
PYCR3	3.43236	55.3781	13.69	16.1551	8
DHCR7	51.43	55.0786	47.003	17.4409	8
MYOF	13.9371	55.0285	23.4519	11.9796	8
TMA7	48.1673	54.9673	29.866	34.0214	8
HMG20B	30.3675	54.2163	24.3111	12.8318	8
HEXIM1	11.0208	54.1827	15.4401	12.8192	8
KRT4	0.0569616	54.1011	0	0.636881	8
DHX9	19.0503	54.0836	25.4168	16.0088	8
TOLLIP	12.3195	53.8823	13.7232	11.9768	8
MAGED1	49.4236	53.4979	39.1758	36.729	8
SH3BGRL2	13.8514	53.269	18.8299	19.3787	8
VPS25	20.2279	53.0746	21.3319	34.2502	8
RDH11	36.8393	52.9216	15.842	27.8764	8
CAPN1	44.6294	52.6593	38.301	18.958	8
PTK7	10.1258	52.4349	11.3345	5.08077	8
PNLIPRP2	0.0393606	52.337	0	10.3858	8
TPD52L2	17.1836	52.3354	21.973	10.6836	8
MCM7	48.175	51.3413	40.8887	22.1559	8
REEP5	22.9731	51.0937	32.1333	34.9714	8
FLII	17.6025	50.9623	21.052	18.9572	8
TMBIM1	37.3404	50.476	19.349	12.5341	8
TTC22	2.0125	50.4045	7.4051	7.56759	8
NDRG2	3.08802	50.2129	1.47746	8.41617	8
SCAMP2	24.4604	49.589	28.6106	23.2344	8
CTDSP1	20.5478	48.9744	22.0663	24.5992	8
EPS8L2	34.2437	48.9452	35.3277	18.6001	8
RFC2	21.5297	48.7423	18.6566	6.88255	8
PLAU	2.25318	48.6141	8.93869	0.734042	8
ZNF664	17.3182	48.5313	10.8482	7.8673	8
CCAR2	20.4099	48.5223	22.8338	13.8844	8
A4GNT	9.52303	47.385	7.4053	11.779	8
PIGC	3.26426	46.4251	11.6879	5.1985	8
TTYH3	28.0749	46.3965	8.46276	4.41328	8
PRSS23	17.4949	46.176	11.7334	4.94075	8
ITPR3	18.6299	46.1614	23.0692	27.3509	8
RRAGA	34.4552	45.2411	33.6265	36.683	8
SREBF1	31.2374	44.6536	32.1377	32.8632	8
CUEDC2	29.1319	44.6325	17.5788	12.6539	8
FUT1	24.9109	44.4811	25.0986	2.841	8
ST6GAL1	6.58864	44.3906	1.11487	1.85476	8
KIAA2013	43.2542	44.3443	29.4942	31.6329	8
CAPN2	28.142	44.3229	20.4578	3.5326	8
BTBD6	30.6946	43.2486	7.32502	4.32702	8
CABP1	0.095122	43.1396	1.09891	0.0403784	8
HTRA1	4.65506	42.903	0.888693	0.134262	8
SUMF1	7.24504	42.7034	9.8056	6.49786	8
C6	0.0167538	42.4145	0	0.0281833	8
ADI1	9.11068	42.3697	16.9603	28.9618	8
SF3B4	39.5906	42.3253	34.1875	15.0393	8
LRRC45	20.2836	41.9116	12.3194	21.8725	8
TTLL12	32.6806	41.8995	23.3716	18.0488	8
MST1R	19.9168	41.4285	11.0402	9.79836	8
FABP3	0.0532833	41.2723	0.03103	0	8
C5	0.536236	41.2635	0.0288888	0.0127603	8
MCF2L	1.57871	41.1342	0.938932	0.772634	8
VIM	14.7121	41.1195	0.235092	0.0662909	8
TP53I11	13.0887	40.8749	0.911067	6.67544	8
TGFB1	12.1536	40.334	1.52774	2.43918	8
MUC5AC	7.19069	40.2029	5.49203	0.231948	8
BAIAP2L1	22.0488	40.1876	21.6039	11.0927	8
LMO2	0.1096	40.0268	0.222637	0.0797017	8
EFNA1	19.8572	39.5291	12.0134	23.4727	8
SGTA	36.8979	39.4979	34.7581	28.0948	8
C14orf93	3.79142	39.2643	3.99992	2.16637	8
UBAC2	13.6221	39.1447	20.7658	19.6231	8
MYO1B	4.0564	38.8165	9.53144	5.89164	8
RPUSD1	26.3654	38.7916	10.8785	5.61394	8
MFSD3	36.2626	38.7438	5.58227	3.7547	8
MCRIP1	4.78445	38.5605	16.2083	15.6251	8
CDK2	6.28654	38.5565	12.3296	6.2822	8
SNRPD3	35.6863	37.97	26.8671	12.1333	8
TNS4	19.286	37.8896	20.769	14.07	8
CCDC120	2.88122	37.0333	9.19051	7.10034	8
C1orf210	11.8894	36.9425	15.4729	17.2639	8
SLC19A1	5.20389	36.5322	15.1575	8.61431	8
COL17A1	1.38483	36.4621	0	0.0088681	8
TYMS	34.844	36.3783	27.9859	5.78714	8
RNPEPL1	24.4896	36.2404	16.7319	7.49086	8
MARVELD2	1.46389	35.8062	8.27509	9.41232	8
CDCA7L	11.5795	35.7581	12.7219	9.64908	8
REX1BD	13.8396	35.6033	14.6454	11.4366	8
SLC38A10	25.8962	35.5784	17.6236	19.9906	8
RETREG2	12.7405	35.4145	17.3134	25.7217	8
ABLIM1	8.929	35.2668	3.27019	16.2398	8
SEMA3B	32.9882	35.2232	2.65456	1.83453	8
URM1	18.4593	35.2104	19.9184	6.52062	8
AP2B1	27.727	35.1658	24.0503	19.0961	8
BUD31	30.6431	34.9004	28.722	19.4557	8
PITHD1	21.0063	34.8946	23.5835	12.3938	8
GATA6	26.0423	34.7197	18.0591	6.22797	8
FGFR3	1.63197	34.6496	6.27524	1.77418	8
ANKRD10	27.0696	34.6114	18.7208	7.56293	8
CDC42EP4	13.2955	34.2665	13.9609	10.5494	8
TP53	8.91099	34.1945	0	19.5061	8
DUS1L	32.1566	33.886	19.6509	16.6894	8
BTBD2	24.5825	33.879	14.326	9.82283	8
FAM20C	0.513165	33.792	9.82289	8.59907	8
YBEY	8.30906	33.6362	1.38198	0.800969	8
EHD2	1.503	33.6278	0.785004	0.102134	8
STK11	11.2913	33.4367	19.0869	18.7461	8
GOLPH3L	8.8581	33.4001	10.4264	17.278	8
CBS	4.54129	33.2146	0.018203	1.97421	8
CBSL	6.16122	33.2146	0.018203	1.97421	8
DMAC2	8.7731	33.0152	9.83157	7.63765	8
P2RX4	10.5626	32.98	13.9708	11.2211	8
DAB2	0.306157	32.8607	0.154956	0.0240454	8
RETSAT	19.0502	32.6242	16.6759	10.2371	8
RFXANK	31.1975	32.5745	7.31784	4.37144	8
SLC49A3	6.08216	32.3581	0.283202	0.178376	8
C9	0	32.3368	0.430851	0.0109355	8
MXD4	15.8667	31.9883	8.97735	3.54657	8
LFNG	21.0925	31.9698	1.23264	3.65725	8
WDR13	15.3014	31.9487	13.1479	11.0453	8
ARF3	25.2696	31.9198	11.0038	31.4405	8
HEBP1	10.0398	31.7851	4.47155	0.377383	8
SLC44A2	18.7157	31.746	14.1974	10.0932	8
CRLS1	15.6649	31.5974	20.5824	24.3369	8
IFT57	8.74644	31.5446	7.37559	5.26576	8
GLMP	23.5154	31.453	23.9775	19.7577	8
TUBGCP2	13.4551	31.4472	10.858	5.08047	8
BOD1	12.4705	31.4007	10.3828	19.3339	8
BOD1L2	0	31.4007	10.3828	19.3339	8
PEF1	31.0138	31.376	20.434	24.8826	8
PYGM	0.116507	30.8273	0.159642	0.13857	8
EPDR1	5.74474	30.7189	0	2.2271	8
CEP72	8.33868	30.6336	11.0232	3.12288	8
FAM131C	0.2364	30.6287	0.720253	0.736965	8
FN1	0.448574	30.5944	3.1074	0.860931	8
TSTD1	25.9165	30.4814	4.23462	7.26126	8
PTDSS2	5.31186	30.4713	9.69502	5.94826	8
HAAO	4.17506	30.4176	0	0.0391689	8
GMPR2	6.41595	30.3625	6.85838	3.60433	8
ALS2CL	3.32245	30.1773	8.83828	12.7114	8
WRNIP1	13.432	30.015	18.6343	13.5728	8
SLC2A5	0.0465718	29.9988	0.0804435	0.236226	8
ZBTB22	0.99972	29.7018	5.54697	9.85923	8
EGFL8	0.101426	29.4976	2.94105	1.36	8
PAK1	9.41674	29.4003	5.37095	14.7814	8
RFNG	17.1917	29.288	12.4177	10.0661	8
ZNF444	15.1688	29.006	7.45471	3.17023	8
ALAS1	13.9962	28.8508	17.3045	8.01809	8
ECE1	11.4184	28.8501	14.8447	7.56712	8
NDST1	2.32897	28.7979	5.70935	8.47446	8
B4GALNT3	10.8001	28.6405	2.57211	1.03019	8
CASP3	11.2299	28.6347	15.0739	19.9917	8
CUEDC1	8.59854	28.5312	10.7432	1.15296	8
PACS2	5.06775	28.5302	10.9492	4.52669	8
RAB24	25.2594	28.4943	9.3841	9.50427	8
P3H1	13.1998	28.4095	5.0943	0.921449	8
SUOX	5.39762	28.2777	5.53931	6.18767	8
FOXA3	26.7029	28.0273	12.5012	20.833	8
CDKN1C	0.382064	27.9284	0.760075	3.90785	8
EIF1B	13.5117	27.9095	18.1813	16.2197	8
EIPR1	6.1277	27.6172	8.40646	1.9937	8
ID3	6.91996	27.3624	0.50537	1.78643	8
CHCHD5	8.32783	27.1508	8.90972	9.22702	8
UNC119	5.54848	27.0104	5.36514	2.23386	8
VILL	12.6986	26.9732	11.4697	14.0985	8
RXRA	3.96193	26.9543	10.722	5.14523	8
THY1	0.100547	26.8633	0	0.0439556	8
CRKL	8.46718	26.8418	6.32108	8.93613	8
ALG5	19.1339	26.7889	20.698	14.1508	8
TRAPPC4	3.82248	26.7255	11.7362	12.9219	8
PROS1	0.0771925	26.7097	4.62943	1.34853	8
CTRC	0.287262	26.6976	0.109446	0	8
RND3	3.12108	26.6703	7.96633	10.8547	8
ABHD11	26.1288	26.6269	15.1117	17.3802	8
SH3GLB2	21.5876	26.2878	19.2495	14.316	8
MRPL40	13.6536	26.0662	7.08212	10.334	8
FBXO9	6.43997	26.0502	12.7568	11.7397	8
LZTS3	11.1084	26.0358	6.20157	16.7568	8
UBXN6	21.7629	25.9798	14.9805	3.94952	8
DAPK1	4.56847	25.9425	5.50632	0.856019	8
RBM10	23.5195	25.9129	19.7842	15.9469	8
NRGN	25.5284	25.8631	7.28789	2.87171	8
LSM14B	6.58328	25.8542	11.0679	9.61348	8
ABR	1.58272	25.852	5.18204	4.30509	8
PHC2	24.261	25.8476	21.5208	9.66724	8
RPA1	9.65732	25.7859	9.9912	10.6363	8
GLIPR2	0.336963	25.6882	0.455166	6.36669	8
DPCD	17.6787	25.5771	16.0645	7.47654	8
FMC1	6.89394	25.5639	7.84852	19.2774	8
KLC4	2.8932	25.0878	8.74747	16.9908	8
ZFYVE21	3.1131	25.0193	9.16533	10.7415	8
ERF	5.84258	25.001	9.02168	7.59885	8
SLC4A4	7.33139	24.9358	10.6446	15.9099	8
DNAJC12	1.31247	24.6366	6.73311	2.34841	8
SERPINB5	1.56466	24.5717	1.27294	1.95088	8
FLRT3	1.82457	24.5491	7.19982	3.35526	8
RHOB	13.183	24.3833	10.8467	14.4384	8
ATP13A2	21.0361	24.3152	13.3603	9.46188	8
CHMP6	13.2703	24.3091	12.0017	9.22158	8
KLF6	3.3073	24.2	7.72267	10.8926	8
MMP14	20.2367	23.9233	0.330482	0.152103	8
CAMK2N1	18.6323	23.9022	0.541553	6.42546	8
CTSF	3.61097	23.7747	8.24965	0.996073	8
MAD2L2	8.56189	23.7542	10.1569	6.7768	8
ILVBL	21.6898	23.4586	19.7802	8.28033	8
ANXA8L1	0	23.4133	3.81655	0.336952	8
ANXA8	0.0709504	23.4133	3.81655	0.336952	8
PRR5	10.9236	23.3816	2.54088	3.89712	8
MEX3D	16.285	23.2707	11.3389	7.76646	8
HNRNPH3	14.0672	23.2389	12.7556	11.9949	8
PLXNB1	18.4603	23.1689	5.23913	6.03867	8
ANKRD22	8.38884	23.1524	9.9527	3.90794	8
NXT1	20.8827	23.0288	17.7234	16.1657	8
CAMSAP3	19.1675	22.9194	9.27004	7.90876	8
MLLT6	3.7484	22.9111	10.4356	11.2477	8
PCID2	5.65831	22.8987	8.66637	9.95065	8
MYO5B	6.10894	22.5861	6.09771	7.88462	8
ADRA2A	4.39891	22.4973	2.72763	2.26532	8
TAB1	5.58212	22.4708	11.0779	12.6499	8
TMEM139	5.08928	22.4259	4.6141	3.34489	8
PTS	8.51264	22.3881	9.33899	6.36782	8
PGM3	7.37015	22.3698	10.8853	7.29165	8
CERK	7.82608	22.2041	3.91347	2.19138	8
RLBP1	0	22.1296	0.044414	0.0153946	8
EMD	17.3099	22.0651	16.9141	13.2992	8
CDNF	0.359367	22.0285	0.056583	0.285555	8
TFAP2A	0.0952439	21.9882	0.029202	0.0636546	8
MARCKS	19.0418	21.856	0.755921	21.1989	8
ARAP1	10.3188	21.8349	6.39856	5.87004	8
STAT6	15.2358	21.8151	13.6535	15.601	8
LOXL2	0.167264	21.8126	0.0594632	0.0241802	8
HSD17B7	4.90436	21.7445	5.34062	5.69574	8
PLEC	13.6751	21.7042	10.5128	7.74583	8
TAF7	17.4359	21.4886	5.10237	1.22427	8
IL27RA	1.53588	21.4718	0.166438	0.0298769	8
TERF2IP	6.67526	21.3799	8.44964	4.75017	8
THAP11	19.6206	21.2361	10.9503	15.3844	8
BMP7	13.7409	21.2298	15.0301	8.72313	8
FBXO21	4.94008	21.1368	9.38253	6.01651	8
EMP1	0.608559	21.1141	3.02218	1.57625	8
KREMEN1	6.49361	21.1078	1.8316	3.69484	8
GBA2	16.8297	21.0957	8.41298	1.79887	8
SLC22A23	4.39433	21.0268	4.72365	8.67399	8
ASRGL1	3.88735	20.8784	0.385842	2.60292	8
C6orf120	3.85883	20.8479	8.62781	10.5611	8
CFTR	1.99061	20.8371	8.05008	6.44694	8
ATP7B	2.53643	20.7838	2.22325	9.72583	8
GNPTG	16.1307	20.7808	12.4902	8.62394	8
CFP	0.122505	20.7454	1.69026	1.64055	8
C18orf21	9.84832	20.714	10.1406	5.16492	8
TTC38	12.664	20.6714	4.95508	6.39451	8
METTL23	10.2872	20.4515	9.43737	7.19006	8
MUL1	14.6597	20.4179	6.64832	9.80063	8
TBC1D22A	8.88299	20.3771	7.29141	8.48892	8
CIAPIN1	19.5334	20.33	16.7737	5.39523	8
MSRB3	0.0145	20.3275	0.783021	0.543526	8
TMEM263	11.0599	20.3251	4.64414	8.71252	8
FAM43B	0.021968	20.2313	0.216146	0.003685	8
OCEL1	11.075	20.2312	5.18187	3.33303	8
CDK18	3.87338	20.2284	8.72019	12.0656	8
SNX14	7.24166	20.1925	7.75433	7.91795	8
FAR1	15.3906	20.1326	13.6092	13.94	8
TNRC18	7.03588	20.1319	7.274	7.27741	8
SLC16A13	4.85332	20.0921	4.00546	6.24422	8
HECTD3	11.278	20.0793	7.34826	6.43403	8
SIVA1	19.6377	20.0739	4.00537	7.15078	8
RSU1	6.82314	19.8506	9.13618	2.25334	8
ELMOD3	2.85362	19.8046	3.62619	4.32527	8
UBL7	11.2019	19.7853	12.7006	7.64391	8
MED4	9.55782	19.7502	11.941	5.74696	8
FAM160A2	8.6469	19.6989	5.69709	3.78359	8
RGL2	3.31086	19.6758	8.38858	8.84038	8
GUCD1	13.4483	19.5018	9.01867	1.82465	8
SMPD4	12.4098	19.4858	11.1499	3.58502	8
STING1	1.39031	19.43	2.17446	4.82147	8
C1orf116	18.568	19.1486	17.3242	11.1702	8
PGGHG	15.0978	19.1379	0.008948	9.64281	8
CD38	0.0562779	19.0655	0	14.4542	8
DLG5	1.89675	19.0459	5.26432	4.72203	8
OARD1	5.77246	18.9807	8.42324	18.1605	8
DENND5A	1.48923	18.9594	6.02378	1.86374	8
PCSK7	4.77506	18.9338	8.89786	9.37269	8
CADM4	8.22431	18.8846	1.68469	2.32023	8
EPS8	4.37394	18.8179	9.40888	12.4671	8
SBSPON	0.398516	18.7805	0	0.308412	8
MAN2A2	5.06672	18.7502	6.6805	2.66932	8
NCOR2	8.9172	18.6289	7.38186	5.00671	8
SLC35F2	7.97896	18.6077	1.50186	2.25691	8
ULK1	2.3987	18.5897	5.39126	4.70978	8
FCN1	0	18.3878	0	0.0281219	8
TMEM87A	12.0929	18.3662	11.8032	9.42857	8
MRM2	6.89196	18.3133	6.24803	4.21059	8
TIMP3	0	18.1318	3.65903	0.026995	8
SLC7A7	0.294993	18.0117	4.14615	11.6764	8
HNMT	2.94694	17.9949	0	0.76924	8
MFSD4A	0.462986	17.9191	1.79086	4.56065	8
NCOA5	12.3355	17.8411	6.31352	7.52023	8
SDC3	5.38512	17.7579	0.040868	0.0471791	8
SEC16A	17.5817	17.7387	15.3669	14.1707	8
SORCS3	0.101713	17.7164	0	0.005141	8
TSSC4	16.7658	17.5828	14.8907	16.0943	8
MAPK8IP1	6.54702	17.5205	3.70634	1.61064	8
ADAMTS6	0.0287001	17.4139	1.76334	0.00377005	8
MIB2	12.2347	17.4133	12.373	8.44634	8
PLA1A	0.243753	17.3698	0.350489	0	8
TYK2	12.8388	17.3652	7.4693	4.59724	8
NADSYN1	9.25512	17.3526	11.0172	5.72947	8
XPC	7.08058	17.3209	5.72509	2.97005	8
CDR2L	10.4469	17.3053	6.16241	2.29064	8
NUDT1	8.76349	17.2562	4.98666	8.07751	8
GOLGA6D	0.0436802	17.2485	0	0	8
GOLGA8F	0.0439727	17.2485	0	0	8
GOLGA6A	0.0395247	17.2485	0	0	8
GOLGA6C	0.145859	17.2485	0	0	8
GOLGA8A	10.9944	17.2485	0	0	8
GOLGA8Q	0.0356314	17.2485	0	0	8
GOLGA8J	0.0183822	17.2485	0	0	8
GOLGA8G	0.0393166	17.2485	0	0	8
GOLGA8R	0.0185142	17.2485	0	0	8
GOLGA8O	0.0330245	17.2485	0	0	8
GOLGA6B	0.0340112	17.2485	0	0	8
GOLGA8B	7.25758	17.2485	0	0	8
GOLGA8N	0.115775	17.2485	0	0	8
GOLGA8K	0.000435544	17.2485	0	0	8
GOLGA8T	0.0219042	17.2485	0	0	8
GOLGA8S	0.039038	17.2485	0	0	8
GOLGA8H	0.054783	17.2485	0	0	8
GPER1	5.62022	17.2025	0.053198	0.254944	8
SERTAD1	13.6656	17.1579	7.6091	9.8611	8
ST6GALNAC6	3.59019	17.1198	5.94554	0.0526066	8
MUC20	2.0597	17.1149	0.054742	0.694685	8
ATXN7L2	1.27338	17.0998	1.61259	0.780673	8
TANGO6	1.26966	17.0205	5.70837	1.31966	8
SUN2	7.60333	17.0168	5.97062	2.68139	8
DUSP5	1.11304	16.9838	4.63769	3.58381	8
FSTL1	0.155269	16.9794	0.0111026	0.0345176	8
HMGXB3	7.7511	16.9264	9.09581	6.0597	8
KIAA1217	10.5018	16.9221	9.72435	3.10027	8
PLEKHM2	14.7304	16.7215	12.3955	3.55715	8
SMPD2	9.31487	16.7062	5.37997	5.2372	8
RAB40C	10.3192	16.6762	7.44477	6.78198	8
NKD2	0.0362493	16.6688	0.320405	0.0215471	8
RASSF1	11.7627	16.6646	7.74473	3.11654	8
THAP7	14.9251	16.6424	5.33214	6.47319	8
TEAD2	10.2864	16.5742	2.57788	2.82123	8
PSME3IP1	14.2246	16.5704	13.8104	6.79849	8
LTBP4	7.47065	16.5662	5.21782	1.56911	8
STAT1	7.39085	16.541	7.43539	2.95738	8
EFNA4	12.1464	16.5307	12.156	9.63162	8
PLCD3	8.53064	16.5294	7.12638	4.69491	8
PPM1H	5.15823	16.5101	7.32717	2.87554	8
SPIN1	6.39166	16.504	5.19469	11.4335	8
CIAO1	15.6845	16.4825	14.5161	10.3031	8
METRNL	6.37068	16.4793	4.83791	7.18532	8
TYRO3	2.06159	16.3366	5.22749	3.68661	8
CAPN15	10.7684	16.2689	5.90926	5.04364	8
CCDC6	10.7154	16.2287	11.8385	15.1251	8
ORMDL1	10.3126	16.2154	7.54181	0	8
OPLAH	10.2289	16.1886	5.83807	2.81921	8
CLDN6	0.439008	16.1845	0.360683	0.0194395	8
PCBP4	8.17439	16.1748	6.40507	1.74059	8
CCDC149	2.73688	16.1095	3.67331	4.0451	8
PPP1R8	12.3491	16.0698	11.5643	11.4427	8
TRAFD1	7.40266	16.0584	6.8116	3.85695	8
PRKD2	9.34309	16.0537	5.7468	3.01637	8
WRAP73	4.03487	16.0219	5.91092	2.66488	8
FAM98B	3.66262	16.0129	3.53925	7.32268	8
RBM15B	10.9688	16.0114	7.89911	6.79529	8
SLC10A3	9.262	15.9524	6.23553	4.07932	8
KIAA1671	2.50939	15.9176	5.72339	5.86687	8
UCK1	11.6063	15.8711	12.553	10.068	8
PPP1R13B	4.14876	15.8467	8.14031	8.99316	8
TRAPPC9	3.5312	15.8362	6.58492	4.23935	8
BCL2L15	5.75187	15.7149	0	0.0671305	8
SLC25A33	3.726	15.7015	5.20548	6.20321	8
HSDL1	5.13986	15.6625	7.60538	7.50557	8
FADS6	0	15.6254	2.67181	0.89793	8
IL20RA	2.31518	15.6189	2.80195	0	8
PIGU	13.8576	15.6111	11.0435	5.23101	8
CCDC61	8.59552	15.3403	4.81173	6.24379	8
FAM160B2	5.84273	15.3327	8.71236	5.54413	8
TMEM268	3.01848	15.3263	1.36632	2.58808	8
DDAH2	0.425342	15.2981	0.995878	1.09544	8
RAC3	12.8461	15.2665	2.85072	10.3566	8
C19orf54	5.27258	15.2125	4.3323	2.10437	8
TBC1D7	3.76383	15.1638	5.29606	2.81389	8
MMS19	11.5646	15.155	10.4106	6.65315	8
ANTXR2	1.18521	15.0978	2.63363	4.79715	8
DMAP1	10.3733	15.0218	8.94971	6.13236	8
PPP1R9B	9.56442	14.9341	7.07597	13.5762	8
TRIP13	7.416	14.8622	7.53603	4.99458	8
H1-3	0	14.8493	0.267352	0.153428	8
LPCAT1	13.6056	14.8304	7.84766	2.17736	8
SEMA4B	10.0233	14.8187	6.35752	8.43435	8
STK10	1.89141	14.7921	2.01979	0.81169	8
ODF2L	1.00611	14.7093	3.18715	3.67842	8
LGR6	0.0118926	14.6943	0.127317	0.016763	8
MTCL1	2.18918	14.6596	2.75272	6.09055	8
EDC4	13.6974	14.6394	12.6896	10.5831	8
ABCA5	1.02347	14.6359	0.74702	0.747018	8
COQ4	13.938	14.6083	3.57837	4.47744	8
AFMID	5.99541	14.6028	4.55831	1.64651	8
NRBP2	3.3676	14.5614	3.19097	4.32772	8
DVL3	13.5666	14.5522	11.7951	6.94459	8
MOV10	11.1335	14.3963	4.38398	2.7713	8
FA2H	8.4519	14.2167	3.65733	0.916717	8
CCDC138	0.897009	14.2038	1.09767	0.581688	8
FHDC1	3.11751	14.2016	2.86481	2.09798	8
BPHL	4.12146	14.1827	3.74768	7.50088	8
RABEPK	6.56033	14.1718	6.47293	3.52534	8
USP11	5.46455	14.1488	3.7727	0.532569	8
AGPAT3	7.43275	14.1459	8.47479	9.06612	8
TMEM243	6.65992	14.1396	5.18611	1.66751	8
CERS4	1.57544	14.1235	1.00131	2.40575	8
QSOX2	5.6563	14.0915	7.76091	6.17399	8
CCDC117	4.69644	14.0598	5.77412	11.9901	8
HSF2BP	0.291418	14.0133	0.217729	0.453038	8
RNF157	0.110559	13.9757	0.72197	1.92183	8
DHRS13	7.99818	13.9755	8.06877	7.98822	8
HEATR1	2.86919	13.9249	5.02482	4.38316	8
GPC1	10.0564	13.9098	0.464235	1.45342	8
FAM110C	4.34828	13.7988	6.24491	8.0973	8
DPH1	9.4152	13.7733	8.12205	6.88493	8
ZNF395	5.55664	13.7389	7.77872	10.5311	8
CCDC106	5.9845	13.7356	2.09107	0.0911247	8
GDPD3	3.76496	13.6667	0.23662	1.20977	8
ARHGAP39	2.59844	13.5825	4.82123	1.83762	8
CCNC	9.68181	13.5809	8.67239	4.32956	8
ACOT11	1.97738	13.5412	2.01626	2.56872	8
SMIM1	1.79165	13.536	0	0.19783	8
SLC12A7	12.9819	13.5001	9.15939	2.56793	8
NFKBIL1	0.978769	13.4894	4.09536	12.0429	8
HDAC10	12.1153	13.4772	6.50342	5.71356	8
ARRDC3	3.24706	13.4689	4.46967	5.18309	8
ZPLD1	0.0330782	13.4477	0	0	8
DONSON	6.89527	13.4245	3.27206	3.45732	8
TUBB4A	0.356259	13.4218	0.350054	1.02035	8
CLGN	0.247418	13.3988	0.020611	0.0211212	8
BLOC1S4	11.078	13.3851	8.59786	7.87339	8
TLE2	2.28427	13.3698	1.64052	0.654266	8
CTU2	5.65218	13.3622	7.16673	3.48935	8
DLGAP4	6.77556	13.3493	5.35659	6.71488	8
PATZ1	8.67627	13.2906	3.85619	3.37939	8
B4GALT4	5.96794	13.266	1.3265	2.35733	8
SMO	1.52542	13.2425	5.33213	4.63684	8
TRMT61A	8.752	13.2155	3.49138	2.80104	8
EML3	11.3702	13.2135	8.49199	11.5165	8
TBC1D13	8.08057	13.2104	8.3482	10.2842	8
GPR160	8.81268	13.2091	1.11455	1.48732	8
CLIC3	3.26806	13.2005	5.87809	1.9397	8
TRIM11	6.46335	13.1259	6.51043	10.0623	8
FOS	4.05533	13.1086	2.5711	8.74879	8
CD302	1.40014	13.0927	0.036201	0.532669	8
CREB3L2	3.09178	13.0234	3.04283	8.91731	8
ARRB2	10.1136	12.9934	2.20916	5.31917	8
OSBPL3	4.99978	12.8706	3.5264	3.00911	8
CDC45	10.0253	12.8577	2.31446	4.55193	8
FUT11	4.96897	12.8452	5.3751	3.51898	8
SUGP2	12.2946	12.8404	1.95085	1.87738	8
ZNF512B	4.01248	12.837	6.73566	4.54377	8
SERTAD3	8.98925	12.769	5.4391	12.0673	8
KAT14	5.85542	12.7174	6.56136	5.80596	8
DEF8	5.58281	12.6455	7.04779	3.68745	8
TNNI2	1.15011	12.5735	2.39427	3.41391	8
CCDC32	1.69781	12.5679	3.28173	3.49473	8
ARHGEF40	0.929837	12.5199	2.36501	1.77203	8
SDC2	4.19032	12.475	2.77741	6.42802	8
HS6ST1	6.1004	12.4407	7.57137	11.7539	8
ARHGEF2	2.37832	12.435	2.98208	7.61719	8
PLXNB3	9.63734	12.3725	0.014793	0.0164612	8
FN3KRP	10.3428	12.365	5.41316	2.86727	8
KRT10	9.93659	12.3465	1.60287	0.530595	8
NFKBIE	10.5087	12.2929	6.67476	1.17687	8
CALCOCO2	6.06411	12.2915	0	0	8
IFT88	1.59878	12.2506	4.21767	2.57291	8
SLC39A14	9.91986	12.244	6.06024	6.81084	8
NCS1	0.48704	12.1639	0.074043	0.320528	8
PEX10	3.30507	12.1279	5.39351	2.76138	8
NIPAL1	1.05734	12.1114	3.38896	4.30446	8
TSKU	6.97692	12.0173	6.30442	4.40608	8
CCDC97	8.25977	12.0086	8.09034	9.49421	8
GOLGA5	9.30698	11.9568	8.54759	7.95771	8
ACCS	3.72569	11.9521	3.28386	0.375554	8
SLC20A2	4.98829	11.938	6.69436	3.53664	8
TCEA3	1.08506	11.9145	1.1609	9.26798	8
IQCD	0.662407	11.8427	0.069391	0.170526	8
ASB6	11.327	11.8228	8.55363	3.931	8
TRIOBP	6.44904	11.8112	5.98677	3.10384	8
AOPEP	3.78252	11.806	2.04265	2.39301	8
APOBEC1	0	11.7055	0.414036	4.36185	8
FSTL3	2.48787	11.702	4.99755	0.749685	8
ZNF251	0.680297	11.6945	3.10321	2.67431	8
ZNF579	11.1864	11.6683	4.06828	3.62528	8
NQO2	2.14577	11.6557	4.97835	4.24423	8
ZNF276	6.24706	11.6231	3.48691	2.83473	8
BCKDHA	9.78143	11.5633	8.1381	10.1965	8
NOL6	8.73096	11.563	7.90621	8.12097	8
SPIRE2	4.11171	11.5009	4.64432	11.3074	8
AKAP12	0.0930266	11.4867	0.120082	0.101206	8
TCFL5	2.2401	11.484	0	0	8
KCTD15	0.0709615	11.3669	0.139746	0.100196	8
SIX5	5.82888	11.3504	5.2414	2.52292	8
FAM20A	0.28127	11.3213	0	0.0636451	8
CCDC24	5.91328	11.306	0	0.191269	8
RIPK1	8.93853	11.2771	5.04275	4.3245	8
COX6A2	0.262731	11.211	0	0	8
USP30	2.02212	11.1966	3.22857	3.37395	8
TTLL3	4.31094	11.186	0.510743	1.26889	8
ARPC4-TTLL3	0.159894	11.186	0.510743	1.26889	8
RBL1	1.77681	11.1562	5.03852	5.69736	8
GRK3	0.603926	11.1438	0	2.97296	8
CYP1A1	0.444399	11.1407	0.429246	0	8
ECHDC3	1.02412	11.1321	4.16298	3.17557	8
SRPX	0.968767	11.1286	0	0.0220081	8
PARP3	6.30467	11.126	4.88697	4.45267	8
NPNT	0.201489	11.0283	1.46005	3.52775	8
PALM	0.0778592	11.0109	2.61989	0.145261	8
CEBPZOS	9.61164	10.9701	6.80856	7.75367	8
MAMDC4	5.99216	10.9681	0.281917	0.695681	8
DPYD	0.0139619	10.9658	0.3641	0.0484817	8
PTK2B	2.01287	10.9363	4.46197	2.89619	8
TOP3A	1.96253	10.9242	3.89602	4.8657	8
RRP12	6.14029	10.8792	6.6792	4.16922	8
ARHGEF37	4.64074	10.851	0.193908	1.05465	8
MON1B	7.53008	10.8328	7.01742	8.00095	8
SERPINB8	0.66092	10.8189	3.21114	0.144403	8
HPS4	2.60712	10.8066	5.39727	6.29172	8
ULK2	0.646186	10.8017	3.62486	2.28053	8
SLC8B1	5.95028	10.75	3.58897	2.90348	8
CELSR1	0.365099	10.7248	2.38128	3.927	8
NCCRP1	0.211397	10.7151	0.029283	0.056095	8
SPECC1	3.86116	10.6606	5.36808	3.19099	8
SCEL	0.0507678	10.6534	0.546703	0.588677	8
PPARG	6.51104	10.5956	6.74065	9.23559	8
PPL	5.10525	10.5944	4.83246	5.00195	8
TBXAS1	10.2882	10.5842	2.14665	0.0742125	8
EPAS1	1.93022	10.5321	1.1489	2.83516	8
CCDC59	5.24321	10.5308	4.78545	6.58056	8
DBNDD2	9.8602	10.5265	8.62996	4.46166	8
DIP2A	1.83865	10.5131	0.758927	3.19169	8
RTL6	5.46399	10.4572	0.059042	0.034423	8
MTURN	0.954038	10.4456	1.01688	0.110114	8
TAF1B	1.90437	10.4287	2.35211	3.3212	8
MICAL1	5.77814	10.4197	0	3.17962	8
GFOD2	2.29792	10.3208	3.91694	2.15611	8
FGFR1	0.144615	10.3019	2.02392	0.052049	8
SETD7	2.12028	10.2984	1.93331	2.94617	8
CRYZ	8.93634	10.2863	3.9792	3.06342	8
SAMHD1	2.09958	10.2593	3.27405	2.63341	8
TLR7	0.00967606	10.2076	0	0	8
ID4	0.250877	10.127	0.093927	0.015352	8
GSKIP	5.31534	10.0882	5.03445	3.84055	8
DHX34	4.37238	10.0575	2.05207	2.83071	8
HAS3	5.96485	10.0522	0.175534	0.069666	8
B3GALNT1	1.00624	10.0453	1.77531	0.100121	8
CSTF2T	4.94958	10.0016	6.54182	5.45044	8
CYP2E1	5.12324	9.99638	0	0	8
CRYM	0.0180145	9.98367	0.467856	0.188688	8
FAM189A2	7.95432	9.97259	0.055766	0.413439	8
ADORA2B	4.45364	9.97222	0.276698	0.193415	8
FEM1C	2.77864	9.9633	5.36517	7.19785	8
BDH2	8.40095	9.904	3.58563	0.105263	8
KIF7	0.259431	9.89428	3.05076	0.0749155	8
C1orf115	3.89964	9.87481	3.04353	8.78142	8
PM20D2	5.77734	9.86678	0	2.59917	8
FES	1.84161	9.80297	0.018779	1.78118	8
CACNB3	2.41447	9.7737	3.34494	9.46311	8
FSCN1	0.364301	9.7252	0.154673	0.0776061	8
IRF7	3.33681	9.72369	1.412	0.911989	8
SLC25A43	1.53078	9.67182	0.056647	0.279075	8
RTN4R	3.37452	9.6499	0.130487	0.019355	8
ORAI3	7.25802	9.62278	5.36686	8.43535	8
OSGEP	5.88538	9.61989	6.0108	2.99819	8
CDH3	8.29938	9.5909	1.36575	0.263422	8
UBFD1	3.77803	9.52507	5.0513	5.62477	8
APBB1	0.841241	9.49897	0.121509	0.255252	8
PLIN2	7.98459	9.49245	5.42167	5.13938	8
SEMA3G	0.0864678	9.48194	0	0	8
RASSF4	1.75703	9.44465	2.04903	1.16669	8
SERPINF2	0.103687	9.41439	0.162763	1.88623	8
SIM2	0.326178	9.38497	0.098376	0	8
TRAF3IP1	2.883	9.35166	3.64449	3.43386	8
MUC13	3.45963	9.31138	0.467346	2.00416	8
SGSH	4.27543	9.29679	3.67939	2.56893	8
THUMPD2	4.75287	9.28439	4.07558	1.86404	8
GTPBP3	4.96064	9.27091	4.59709	5.44766	8
ENHO	0.559897	9.25855	0	0.499872	8
KCTD11	2.73825	9.23758	3.643	4.9077	8
OVOL2	8.11919	9.1877	5.08826	2.3881	8
TMEM62	5.57892	9.13164	5.26731	3.08529	8
LARGE1	1.36927	9.12639	0	3.22874	8
ZNF316	7.54339	9.10914	1.7666	1.50582	8
SPAG8	0.221076	9.10664	1.49973	0.190052	8
CD200	0.102778	9.09962	0.0762905	0.0760545	8
CREBBP	2.46996	9.0632	4.38766	2.65976	8
A4GALT	1.36972	9.02094	0	0.17477	8
NAB2	5.17776	9.00928	3.54073	4.49381	8
C15orf62	0.861948	9.00395	0.555956	0.682009	8
SLC12A9	7.98007	8.98678	6.01351	4.77182	8
KIAA0513	2.46488	8.97829	2.34772	3.24585	8
SPART	3.43852	8.973	3.00629	4.66654	8
SH3D21	2.34368	8.8941	0.060837	0.60297	8
CADM1	4.72147	8.89321	2.75451	4.21507	8
TRIM68	2.17149	8.89214	2.52035	3.49586	8
RMI2	3.93123	8.88756	2.87929	0.892605	8
FAM83G	5.55475	8.8629	2.88363	4.12677	8
PIGH	7.2111	8.85581	6.84399	3.42002	8
USP43	1.53917	8.81648	3.89432	7.02489	8
ACOX2	0.0932893	8.79069	0	4.53818	8
ACOT8	6.88762	8.77758	3.70624	6.12878	8
RBM19	8.402	8.76603	5.19851	4.05882	8
TCP11L1	0.813111	8.75955	1.32127	0.650654	8
ATP4B	0	8.75458	0	0	8
IL4I1	0.270315	8.73244	0.924623	0.0153723	8
FBXO17	0.584596	8.67592	0.38891	0.551637	8
DENND1C	1.94886	8.67424	0.549184	1.52367	8
PLCD1	3.97205	8.65169	0.126142	1.2774	8
CBX2	0.871512	8.65124	2.20718	1.49762	8
IRX2	0.135181	8.60085	0.027767	0.235773	8
LY75	1.6588	8.54859	2.7117	0.912078	8
LY75-CD302	0	8.54859	2.7117	0.912078	8
HERC3	0.788157	8.4959	2.53445	1.89888	8
GPM6A	0.0161812	8.4877	0	0	8
SPIDR	5.7441	8.47898	5.20812	3.74645	8
SLC46A1	2.04382	8.41589	3.1339	1.56393	8
SH3BP5	0.973285	8.39562	2.50418	1.07636	8
KIF21B	0.16353	8.30218	1.03735	1.98636	8
TOM1L2	3.20748	8.28999	2.60234	3.2961	8
AUTS2	0.105001	8.28858	0.089347	0.874413	8
ZNF394	1.95209	8.25587	3.79617	1.12557	8
IL18BP	2.26957	8.22823	2.12619	0.730983	8
GRB10	2.2511	8.21896	0.334553	0.49118	8
CHST10	0.968267	8.20453	0	0.0182544	8
RHOF	4.04046	8.19658	0.790717	1.1344	8
PRSS33	4.88293	8.17457	0.029004	0.0565372	8
POLR3F	4.08894	8.16695	4.9063	2.55082	8
OAS2	1.38778	8.16285	0	0.0883407	8
MCM10	2.08257	8.15104	3.49163	3.78932	8
INKA2	0.869286	8.13285	1.53119	1.16439	8
OGG1	2.24965	8.11137	4.12135	4.78398	8
ZNF711	0.898144	8.07471	0.181848	0.0352713	8
MORC4	4.38073	8.06985	4.65102	6.13769	8
ANO8	4.10074	8.06887	3.2986	2.51942	8
R3HCC1L	3.03933	8.04069	2.42858	2.31966	8
IGF1R	1.45257	8.03198	2.36565	3.28225	8
PPFIA3	1.89109	8.02445	0.398266	0.462475	8
ZFYVE27	7.60081	8.02443	6.46876	4.37768	8
VTI1A	2.1608	8.02408	2.94285	2.47259	8
SGSM1	0.190465	8.01752	0.818026	2.413	8
PLPPR3	0.0465644	7.99082	0.068138	1.53198	8
FYB2	0.111871	7.97229	0	0.170226	8
GALNS	2.93735	7.96112	1.66591	7.85477	8
BFSP1	1.27187	7.96064	0.299825	0.154702	8
ZNF839	1.08552	7.91678	1.53097	2.76583	8
TMX4	6.28417	7.87458	4.9995	1.3272	8
OTULINL	0.190561	7.87022	0	0	8
CASKIN2	3.827	7.86111	4.81729	4.44539	8
TARBP1	5.07317	7.84722	2.48949	2.8088	8
TADA1	2.4449	7.819	4.20174	3.1942	8
ZNF551	0.457706	7.81888	0.048206	0.292893	8
HVCN1	0.195643	7.80154	0	0.186521	8
TAGLN	1.47239	7.79736	0.248738	0.38301	8
TUBA8	0.267046	7.77671	1.06076	1.11262	8
KIZ	0.802626	7.77214	1.48628	5.59551	8
GLIS2	1.59052	7.7473	1.70404	1.05961	8
DZANK1	0.269685	7.73481	0.186827	0.058565	8
ALKBH4	7.11237	7.71342	2.8121	3.51495	8
PIK3AP1	1.17801	7.68999	0.74616	2.86052	8
BIRC2	5.41674	7.66257	4.4714	6.45782	8
LEF1	0.0276544	7.66077	0.026053	0.0912304	8
IZUMO1	3.1796	7.57422	1.40404	0.544705	8
PIK3IP1	2.65825	7.5514	2.1255	0.901312	8
KANK4	0.408402	7.54973	0.29463	0.031261	8
GAS2L1	4.65698	7.53726	3.61769	3.91557	8
ABCD4	4.46029	7.52908	3.57479	3.38018	8
SALL2	0.590076	7.50455	0.23767	0.24972	8
CTF1	1.411	7.48367	3.36593	2.88989	8
HSD17B2	0.167098	7.48256	1.9649	0	8
CTDSPL2	1.56073	7.44354	3.11285	2.39702	8
SOCS3	1.78501	7.42168	2.37861	6.51191	8
ING5	5.47544	7.42153	5.95508	4.96561	8
KCNE1	0.0721843	7.41796	0.055159	0	8
KCNE1B	0.0278821	7.41796	0.055159	0	8
NR1I2	0.0631727	7.36217	0.999988	3.16847	8
PROSER1	4.40975	7.35324	4.62274	3.79366	8
CASP9	2.74869	7.32524	4.01453	3.76113	8
GMEB2	4.7609	7.31064	5.42871	5.24787	8
F7	0.0180966	7.27609	0	0	8
KCNAB3	0.518116	7.26801	0.712406	0.825737	8
TMEM151B	0.0591759	7.26657	0	0.020022	8
GRAMD1C	0.11502	7.20755	0.21326	1.54466	8
AMH	1.74155	7.20484	0.047088	0.405166	8
TAS1R3	0.196202	7.19987	0.111164	0.245598	8
APCDD1	0.697235	7.19336	0	0.133443	8
TMEM116	0.975303	7.18659	0.478786	0.383802	8
ZFP2	0.481734	7.1738	1.4324	0.74467	8
NECTIN1	5.91853	7.17272	0.908872	4.70552	8
SAMD12	2.07164	7.16253	0.313433	2.23665	8
LBP	0.170833	7.16131	0.498462	5.30153	8
GAS8	5.9541	7.12272	1.48159	3.13168	8
ADA	1.80306	7.10669	1.69362	1.37773	8
RWDD3	4.6388	7.09805	2.86186	0.709032	8
CLP1	5.18908	7.05871	4.90905	6.17386	8
EHHADH	1.36191	7.05682	0.852134	6.50024	8
ZNF629	5.00797	7.04108	3.58042	4.35921	8
TRPV4	3.35661	6.99472	0.287743	0.0168417	8
CDH24	6.01239	6.98791	5.39604	1.57075	8
PCNT	2.6633	6.97173	3.96431	3.37712	8
CAMKK2	5.49992	6.96713	3.09165	0.714807	8
TMEM231	0.966027	6.96158	2.78376	2.00236	8
UNC13D	2.58301	6.93995	2.5848	1.81237	8
TNIK	2.46108	6.92286	0.174883	0.502501	8
NPAS2	2.40361	6.90715	1.98525	3.09754	8
GTF3C3	1.97605	6.90057	3.602	4.84567	8
RIPK2	4.66944	6.88489	3.91189	2.77047	8
HAGHL	4.36836	6.84646	3.33154	6.26034	8
TONSL	6.3631	6.83622	2.19386	5.23001	8
SNX22	4.08454	6.83052	0.135986	2.94137	8
SETD1B	2.51134	6.81395	2.39751	2.51549	8
JMJD4	6.61905	6.78712	2.33711	1.82619	8
ZNF628	3.4336	6.78055	4.01426	3.80367	8
ABCC10	3.22315	6.77929	2.66893	2.66226	8
LNX2	2.39977	6.73562	3.29359	5.53102	8
DMP1	0.027028	6.72185	0.036234	0.064606	8
MCOLN2	0.291211	6.68129	0.190106	1.85296	8
B3GNTL1	0.453416	6.67445	2.08074	2.17592	8
TTLL1	2.27434	6.67291	1.64561	2.78841	8
KLHL18	1.76733	6.5931	2.21493	2.00518	8
PPM1L	1.94908	6.58595	3.19619	2.76624	8
COA7	3.80993	6.57459	3.00174	3.07916	8
C1orf109	2.19266	6.56139	0.786533	1.80422	8
UEVLD	2.41635	6.55468	3.67641	4.23113	8
NDRG4	0.471922	6.52262	0.0868734	0.138551	8
PLXNA3	5.30979	6.52079	2.66017	1.15113	8
LIPG	2.63737	6.50299	2.45476	2.6645	8
RILPL1	0.849657	6.49014	2.66453	1.40068	8
IRX5	6.32755	6.45849	2.52145	0	8
SLC2A12	0.306924	6.45233	0.37346	0.401558	8
ARMC7	5.90106	6.43623	4.63611	1.24567	8
DUSP28	1.58567	6.43065	1.95283	4.40126	8
EVPL	4.88485	6.42892	1.75198	1.4011	8
PRKAB2	2.10707	6.41537	2.41922	2.85886	8
TMEM44	5.1452	6.40767	0.485028	0.148051	8
REP15	0.158438	6.39444	0.058866	0.52031	8
TOX3	4.49574	6.36105	1.0964	4.03299	8
DYRK1B	4.47704	6.36055	0.833805	2.06948	8
ITGA9	0.10116	6.29056	1.50514	0.13074	8
SLC15A1	0.155316	6.28549	0.02374	0.0470226	8
ZHX1	1.97179	6.28054	3.2284	4.39866	8
MEIS2	3.51756	6.26679	2.73772	3.71683	8
MACROH2A2	0.03715	6.25487	0.434689	0.149718	8
ZCCHC4	1.2091	6.23626	2.21034	0.916881	8
LTBP3	6.2209	6.23351	1.68791	2.36136	8
UVSSA	1.39147	6.21423	1.95373	2.44056	8
RND2	0.296859	6.16243	1.09767	1.69546	8
CDH17	0.0208948	6.13888	0.152544	2.3077	8
TBC1D24	1.70101	6.13537	2.07518	0.386293	8
TMED8	2.30997	6.13016	2.17852	1.531	8
IFT172	2.6278	6.12757	3.68819	4.28542	8
PTGER2	5.25195	6.12435	0	0.00493612	8
GPSM1	0.394036	6.12419	1.24297	0.929008	8
ASGR2	0.163661	6.10727	0	0	8
TMA16	4.42602	6.10544	2.91335	1.28706	8
TERT	2.21049	6.09493	1.27941	0.614285	8
TTC23L	0.0999015	6.06954	0	0	8
STK35	3.52117	6.02464	3.87622	5.68353	8
JAG1	1.89546	6.0151	2.11605	2.37984	8
HSD17B1	0.775014	6.00996	0.507588	0.075928	8
C12orf65	3.20809	5.99321	1.7389	1.52085	8
ZBTB7C	2.84017	5.9879	0.226807	0.0342081	8
RAB3A	2.82632	5.97245	3.0744	4.77911	8
GRHL3	0.559254	5.95262	2.38127	2.77932	8
PLXNA2	1.242	5.93777	1.18075	0.840065	8
CYP2R1	4.40664	5.93328	1.63632	0.48152	8
BCAT1	3.75805	5.91666	1.9461	0.0431899	8
TLDC2	0.0697383	5.9121	0	0	8
RAB2B	3.27336	5.89625	3.72149	1.123	8
AMIGO2	0.0682001	5.89337	0	0	8
FGD4	1.68414	5.87876	2.35301	1.57646	8
ADGRG2	0.0490297	5.87064	0.264467	2.1379	8
CRTC3	1.47152	5.82723	1.30501	1.48104	8
FGD3	0.941287	5.81605	1.07197	1.09115	8
SLC23A2	1.62989	5.78274	2.51162	1.14268	8
ANTXR1	1.97895	5.75814	0.075287	0.0629066	8
SLC41A3	3.86432	5.74661	1.2357	0.284428	8
ADSS1	0.23202	5.74458	0.302011	1.22548	8
TBC1D16	4.55943	5.71143	3.71948	4.90311	8
TMEM241	1.18114	5.70027	2.30596	1.93526	8
C3orf52	1.59565	5.69296	0.029909	2.81836	8
ABTB1	2.08956	5.66866	2.72759	2.85713	8
CLCN1	0.161989	5.65113	0.10623	0.10982	8
CWF19L2	2.10545	5.64084	2.36541	1.58408	8
ARAP3	2.54923	5.64079	0.0370463	0.000748	8
PPP1R3D	1.76067	5.62927	0.559177	0.014718	8
RNF39	0.392946	5.61663	1.48971	2.30011	8
RNF214	3.17433	5.58172	3.95414	3.40429	8
PIGB	1.59262	5.56731	2.50751	2.41285	8
MFSD9	4.7964	5.53179	4.36622	1.91991	8
SYTL4	1.47579	5.51991	1.41189	1.37137	8
GDPD5	0.800399	5.50985	1.13126	5.27488	8
PRAM1	0.149278	5.50678	0.262874	0.163003	8
C11orf97	0	5.4966	0	0	8
FBXL7	0.0697637	5.49436	0	0.002308	8
ZNF12	2.46153	5.48437	0.934748	2.3408	8
VANGL2	1.75063	5.48412	2.69056	0.735028	8
ATP2C2	3.06595	5.45604	2.01528	4.09396	8
THNSL2	0.0117807	5.45049	0	1.35008	8
PLA2G4F	0.747306	5.44344	0.08577	0.0377549	8
CCDC160	0	5.44251	0	0	8
SMAD6	3.91119	5.43494	1.9765	0.283326	8
CUL9	2.8342	5.41466	0.332028	0.67586	8
FANCF	4.58864	5.40722	1.5341	3.16893	8
CSAD	4.82197	5.40393	4.5909	4.26431	8
DENND1A	1.7681	5.39915	1.26252	0.687066	8
ZSCAN29	1.57597	5.39625	0.998378	3.38797	8
MEX3A	1.24254	5.38267	1.94458	2.28568	8
TMEM154	0.761903	5.34434	0	0.562401	8
PIM2	3.43153	5.33189	2.43178	2.44432	8
USP2	1.4611	5.3313	0.729814	0.197219	8
TNNI3	0	5.33022	0.038778	3.44997	8
PREX2	0.00395328	5.31841	0	0.0047609	8
AGBL5	3.07669	5.31112	2.7194	2.67596	8
USP53	1.73696	5.28664	0.771485	1.85526	8
RIPPLY1	0	5.26748	0.343094	0.043394	8
SOWAHA	4.11367	5.26661	3.1424	4.13333	8
CC2D2A	0.44208	5.25741	0.36201	1.40316	8
PHACTR2	3.58919	5.25173	0.322783	1.49732	8
[truncated: 565 more rows]
