# Supplementary material for: Cross-species single-cell transcriptomic analysis of animal gastric antrum reveals intense porcine mucosal immunity
Source: Cell Regen. 2023 Aug 1;12:27. doi: 10.1186/s13619-023-00171-w (PMC10390400; doi:10.1186/s13619-023-00171-w)
Supplement: Supplementary file 5 — Additional file 5: Supplemental Table S4. FPKM of genes related with activation of T cells and B cells in pig organoids of control and TNFα treatment in Fig. 3F. [file 13619_2023_171_MOESM5_ESM.xlsx]

## Sheet: Fig.3f
FPKM of genes related with activation of T cells and B cells in pig organoids of control and TNFα treatment
Gene	control-1	control-2	TNFα-1	TNFα-2
BST2	0.537017	0.371152	2.56737	1.5564
CD40	3.43725	2.99629	8.64478	8.15351
CD44	10.7474	15.3273	26.6792	37.9769
PIK3CD	3.01211	2.32636	7.11618	6.34595
ICOSLG	4.29271	2.54944	10.4728	10.3689
