# Supplementary material for: Cross-species single-cell transcriptomic analysis of animal gastric antrum reveals intense porcine mucosal immunity
Source: Cell Regen. 2023 Aug 1;12:27. doi: 10.1186/s13619-023-00171-w (PMC10390400; doi:10.1186/s13619-023-00171-w)
Supplement: Supplementary file 6 — Additional file 6: Supplemental Table S5. The cell ratio of each cell type in human and pig in Fig. S6B. [file 13619_2023_171_MOESM6_ESM.xlsx]

## Sheet: Extended Data Fig. 6b
The cell ratio of each cell type in human and pig
Cell type	Human	Pig
B cell-1	1.78	0.14
B cell-2	1.09	0.1
Naive B cell	8.64	0.63
Plasma cell/B cell	5.7	12.77
T cell-1	10.81	0.58
T cell-2	4.48	0.34
Central memory T cell	4.99	0.06
Effector T cell	14.1	2.09
Regulatory T cell	3.28	0.39
Macrophage	0.94	6.95
Basal gland mucous cell	8.92	26.23
Chief cell	1.27	1.91
Endocrine cell	0.78	0.67
Endothelia	4.24	0.46
Fibroblast-1	2.11	1.05
Fibroblast-2	1.5	1.39
Fibroblast-3	0.45	0.31
Mast cell	3.3	1.62
Parietal cell	0.68	1.24
Pericyte cell	1.41	0.04
Pit mucous cell	15.72	23.04
SPEM	2.17	11.48
Proliferative cell 1	0.78	1.55
Proliferative cell 2	0.69	1.43
Tuft cell	0.17	3.54
