# Supplementary material for: Cross-species single-cell transcriptomic analysis of animal gastric antrum reveals intense porcine mucosal immunity
Source: Cell Regen. 2023 Aug 1;12:27. doi: 10.1186/s13619-023-00171-w (PMC10390400; doi:10.1186/s13619-023-00171-w)
Supplement: Supplementary file 7 — Additional file 7: Supplemental Table S6. The list of each immune family in Fig. 4E. [file 13619_2023_171_MOESM7_ESM.xlsx]

## Sheet: Fig.4e
The list of each immune family
family	gene
AMP	CXCL10
AMP	CXCL14
AMP	CXCR4
AMP	IFNG
AMP	IL10
AMP	IL1B
AMP	IL31
AMP	NOD2
AMP	TLR2
AMP	TLR4
AMP	TNF
AMP	ADM
AMP	APP
AMP	B2M
AMP	C10orf99
AMP	C3
AMP	CAMP
AMP	CHGA
AMP	CST3
AMP	CYBA
AMP	EGFR
AMP	ELANE
AMP	F2
AMP	GZMK
AMP	HAMP
AMP	HES1
AMP	HIF1A
AMP	IAPP
AMP	LAMA1
AMP	LANCL1
AMP	LCN2
AMP	LEP
AMP	LTF
AMP	LYZ
AMP	NOS3
AMP	NPY
AMP	NTS
AMP	POMC
AMP	PPARG
AMP	PPBP
AMP	PRTN3
AMP	RARRES2
AMP	RELA
AMP	SNCA
AMP	SP1
AMP	SPP1
AMP	STAT3
AMP	TAC1
AMP	TFF3
AMP	TOR2A
AMP	VIP
CD	CD101
CD	CD109
CD	CD14
CD	CD151
CD	CD163
CD	CD164
CD	CD164L2
CD	CD177
CD	CD180
CD	CD19
CD	CD1D
CD	CD2
CD	CD200
CD	CD207
CD	CD22
CD	CD226
CD	CD244
CD	CD247
CD	CD248
CD	CD27
CD	CD274
CD	CD276
CD	CD28
CD	CD2AP
CD	CD2BP2
CD	CD300C
CD	CD300LB
CD	CD300LG
CD	CD302
CD	CD320
CD	CD34
CD	CD36
CD	CD37
CD	CD38
CD	CD3D
CD	CD3E
CD	CD3EAP
CD	CD3G
CD	CD4
CD	CD40
CD	CD40LG
CD	CD44
CD	CD46
CD	CD47
CD	CD48
CD	CD5
CD	CD53
CD	CD55
CD	CD5L
CD	CD6
CD	CD63
CD	CD69
CD	CD7
CD	CD70
CD	CD72
CD	CD74
CD	CD79B
CD	CD80
CD	CD81
CD	CD82
CD	CD83
CD	CD84
CD	CD86
CD	CD8A
CD	CD9
CD	CD96
CD	CD99L2
Che	CXCL10
Che	CXCL14
Che	CXCR4
Che	CCL11
Che	CCL17
Che	CCL19
Che	CCL2
Che	CCL21
Che	CCL22
Che	CCL24
Che	CCL27
Che	CCL28
Che	CCL5
Che	CCL8
Che	CCR1
Che	CCR10
Che	CCR4
Che	CCR5
Che	CCR6
Che	CCR7
Che	CCR8
Che	CCR9
Che	CCRL2
Che	CX3CR1
Che	CXCL12
Che	CXCL13
Che	CXCL16
Che	CXCL17
Che	CXCL6
Che	CXCL9
Che	CXCR3
Che	CXCR5
Che	CXCR6
CLR	CLEC11A
CLR	CLEC12A
CLR	CLEC12B
CLR	CLEC14A
CLR	CLEC16A
CLR	CLEC1A
CLR	CLEC1B
CLR	CLEC2L
CLR	CLEC3A
CLR	CLEC3B
CLR	CLEC4A
CLR	CLEC4D
CLR	CLEC4E
CLR	CLEC4F
CLR	CLEC4G
CLR	CLEC5A
CLR	KLRB1
CLR	KLRD1
CLR	KLRG1
CLR	KLRG2
CLR	KLRK1
CSF	CSF1
CSF	CSF1R
CSF	CSF2
CSF	CSF2RA
CSF	CSF2RB
CSF	CSF3
CSF	CSF3R
DEF	DEFB110
DEF	DEFB113
DEF	DEFB115
DEF	DEFB116
DEF	DEFB123
DEF	DEFB124
DEF	DEFB125
DEF	DEFB128
DEF	DEFB129
DEF	DEFB136
IL	IL10
IL	IL1B
IL	IL31
IL	IL10RA
IL	IL10RB
IL	IL11
IL	IL12A
IL	IL12B
IL	IL12RB1
IL	IL12RB2
IL	IL13
IL	IL13RA1
IL	IL13RA2
IL	IL15
IL	IL15RA
IL	IL16
IL	IL17A
IL	IL17B
IL	IL17C
IL	IL17D
IL	IL17F
IL	IL17RA
IL	IL17RB
IL	IL17RC
IL	IL17RD
IL	IL18
IL	IL18BP
IL	IL18R1
IL	IL18RAP
IL	IL19
IL	IL1A
IL	IL1R1
IL	IL1R2
IL	IL1RAP
IL	IL1RAPL1
IL	IL1RAPL2
IL	IL1RL1
IL	IL1RL2
IL	IL2
IL	IL20
IL	IL20RA
IL	IL21
IL	IL21R
IL	IL22
IL	IL22RA1
IL	IL22RA2
IL	IL23A
IL	IL23R
IL	IL24
IL	IL25
IL	IL27
IL	IL27RA
IL	IL2RA
IL	IL2RB
IL	IL31RA
IL	IL33
IL	IL34
IL	IL4
IL	IL4I1
IL	IL4R
IL	IL5
IL	IL5RA
IL	IL6
IL	IL6R
IL	IL6ST
IL	IL7
IL	IL7R
IL	IL9
IL	IL9R
IL	ILF2
IL	ILF3
IL	ILK
IL	ILKAP
IL	IRAK1
IL	IRAK1BP1
IL	IRAK2
IL	IRAK3
IL	IRAK4
INF	IFNG
INF	IFNAR1
INF	IFNB1
INF	IFNE
INF	IFNGR1
INF	IFNGR2
INF	IFNK
INF	IFNLR1
INF	IRF1
INF	IRF2
INF	IRF2BP1
INF	IRF2BP2
INF	IRF3
INF	IRF4
INF	IRF5
INF	IRF6
INF	IRF7
INF	IRF8
INF	IRF9
NLR	NOD2
NLR	CIITA
NLR	NLRC3
NLR	NLRC5
NLR	NLRP12
NLR	NLRP2
NLR	NLRP3
NLR	NLRP4
NLR	NLRP5
NLR	NLRP9
REG	REG1B
REG	REG4
TLR	TLR2
TLR	TLR4
TLR	MAL
TLR	MAL2
TLR	MALT1
TLR	MAVS
TLR	MYD88
TLR	TLR1
TLR	TLR3
TLR	TLR5
TLR	TLR6
TLR	TLR7
TLR	TLR8
TLR	TRAM2
TNF	TNF
TNF	C1QTNF1
TNF	C1QTNF12
TNF	C1QTNF2
TNF	C1QTNF4
TNF	C1QTNF6
TNF	C1QTNF7
TNF	TNFAIP1
TNF	TNFAIP2
TNF	TNFAIP3
TNF	TNFAIP6
TNF	TNFAIP8
TNF	TNFAIP8L1
TNF	TNFAIP8L2
TNF	TNFAIP8L3
TNF	TNFRSF11A
TNF	TNFRSF12A
TNF	TNFRSF13B
TNF	TNFRSF13C
TNF	TNFRSF17
TNF	TNFRSF18
TNF	TNFRSF19
TNF	TNFRSF1A
TNF	TNFRSF1B
TNF	TNFRSF21
TNF	TNFRSF25
TNF	TNFRSF4
TNF	TNFRSF9
TNF	TNFSF11
TNF	TNFSF12
TNF	TNFSF13
TNF	TNFSF13B
TNF	TNFSF14
TNF	TNFSF15
TNF	TNFSF18
TNF	TNFSF4
TNF	TNFSF8
TNF	TNFSF9
