# Supplementary material for: Cross-species single-cell transcriptomic analysis of animal gastric antrum reveals intense porcine mucosal immunity
Source: Cell Regen. 2023 Aug 1;12:27. doi: 10.1186/s13619-023-00171-w (PMC10390400; doi:10.1186/s13619-023-00171-w)
Supplement: Supplementary file 8 — Additional file 8: Supplemental Table S7. Shows information about the human antrum samples. [file 13619_2023_171_MOESM8_ESM.xlsx]

## Sheet: Sheet1
Code	Sex	Age	BMI	Gastroscopy
1	Male	24	42.12	Wild superficial gastritis
2	Female	19	39.79	Wild superficial gastritis
3	Male	35	31.9	Wild superficial gastritis
4	Female	34	39.03	Wild superficial gastritis
