# Supplementary material for: Cross-species single-cell transcriptomic analysis of animal gastric antrum reveals intense porcine mucosal immunity
Source: Cell Regen. 2023 Aug 1;12:27. doi: 10.1186/s13619-023-00171-w (PMC10390400; doi:10.1186/s13619-023-00171-w)
Supplement: Supplementary file 9 — Additional file 9: Supplemental Table S8. Shows quantitative PCR primers. [file 13619_2023_171_MOESM9_ESM.xlsx]

## Sheet: Sheet2
Gene Symbol	Species	Foraward Primer 5' to 3'	ReversePrimer 5' to 3'
GAPDH	Human	GGAGCGAGATCCCTCCAAAAT	GGCTGTTGTCATACTTCTCATGG
CXCL2	Human	TTCACAGTGTGTGGTCAACAT	TCTCTGCTCTAACACAGAGGGA
TNFα	Human	GAGGCCAAGCCCTGGTATG	CGGGCCGATTGATCTCAGC
F3	Human	GGCGCTTCAGGCACTACAA	TTGATTGACGGGTTTGGGTTC
CLCA1	Human	TGGTTGCTGAGTCTACTCCTC	TCGTCAAATACTCCCCATCGT
Gapdh	Mouse	TGAGGCCGGTGCTGAGTATGT	CAGTCTTCTGGGTGGCAGTGAT
Cxcl2	Mouse	GCTGTCCCTCAACGGAAGAA	CAGGTACGATCCAGGCTTCC
Tnfα	Mouse	CCTGTAGCCCACGTCGTAG	GGGAGTAGACAAGGTACAACCC
F3	Mouse	AACCCACCAACTATACCTACACT	GTCTGTGAGGTCGCACTCG
Rrad	Mouse	GTCAGAGGAGGGCGTTTACAA	TCCACAGTGATAGAACGGTCA
Clca1	Mouse	CTGTCTTCCTCTTGATCCTCCA	CGTGGTCTATGGCGATGACG
GAPDH	Pig	GATCCCGCCAACATCAAA	CACGCCCATCACAAACA
CXCL2	Pig	GAAGTTTGTCTCAACCCCGC	ATCAGTTGGCACTGCTCTTGT
TNFα	Pig	GCCCTTCCACCAACGTTTTC	CAAGGGCTCTTGATGGCAGA
F3	Pig	AAGAGTCCCGAAAGTCGCAT	ACGAAGACGATGACCGCAAA
CLCA1	Pig	GGCTCCTGGGGATGATTACG	GTTGGCCTCCTTTGGGATGA
GAPDH	Rat	GCATCTTCTTGTGCAGTGCC	TACGGCCAAATCCGTTCACA
CXCL2	Rat	TCCCTCCTGTGCTCAAGACT	ACCCCTGTACCCTGATGGTT
TNFα	Rat	GGAGGGAGAACAGCAACTCC	GCCAGTGTATGAGAGGGACG
F3	Rat	CAGCCCTTGGACATGGCTATC	GTTGGTGGGTTTCGGTTGC
CLCA1	Rat	CAAGTCCCAGGCATAGCCAA	GCATACACGGTTACAGGGCT
